# Supplementary material for: 5,11,17,23-Tetra­bromo-25,26,27,28-tetra­kis(4-tolyl­sulfon­yloxy)-2,8,14,20-tetra­thia­calix[4]arene dichloro­methane solvate
Source: Acta Crystallogr Sect E Struct Rep Online. 2010 Mar 20;66(Pt 4):o871–2. doi: 10.1107/S1600536810009554 (PMC2983853; doi:10.1107/S1600536810009554)
Supplement: Supplementary file 2 [file e-66-0o871-Isup2.hkl]

# 
# h,k,l, Fc-squared, Fo-squared, sigma(Fo-squared) and status flag 
# 
data_I
_shelx_title ' 90507bm in P2(1)/c' 
_shelx_refln_list_code          4 
_shelx_F_calc_maximum      501.37 
_exptl_crystal_F_000      3016.00 
_reflns_d_resolution_high  0.8255 
 
loop_ 
 _symmetry_equiv_pos_as_xyz 
 'x, y, z' 
 '-x, y+1/2, -z+1/2' 
 '-x, -y, -z' 
 'x, -y-1/2, z-1/2' 
 
_cell_length_a    12.6945 
_cell_length_b    20.7931 
_cell_length_c    23.1900 
_cell_angle_alpha  90.000 
_cell_angle_beta  103.350 
_cell_angle_gamma  90.000 
 
_shelx_F_squared_multiplier     1.000 
 
loop_ 
 _refln_index_h 
 _refln_index_k 
 _refln_index_l 
 _refln_F_squared_calc 
 _refln_F_squared_meas 
 _refln_F_squared_sigma 
 _refln_observed_status 
   1   0   0     1328.55      901.36     41.51 o 
   2   0   0      705.88      971.70     40.42 o 
   3   0   0    38744.30    37772.21   1057.59 o 
   4   0   0    20641.06    20883.83    596.89 o 
   5   0   0      791.98      807.35    104.73 o 
   6   0   0      735.23      756.73     56.35 o 
   7   0   0    17730.59    17001.10    504.37 o 
   8   0   0     1633.85     1729.33    159.44 o 
   9   0   0      547.01      616.03    127.27 o 
  10   0   0    23433.21    23100.04    952.77 o 
  11   0   0      583.44      563.25    155.59 o 
  12   0   0       92.01      104.46    152.84 o 
  13   0   0      124.12      217.71    160.26 o 
  14   0   0     1800.72     1986.35    232.83 o 
   1   1   0      559.87      513.28     16.98 o 
   2   1   0    53399.91    57695.57   1338.35 o 
   3   1   0    59315.70    61467.54   1258.75 o 
   4   1   0    71546.88    73457.51   1448.82 o 
   5   1   0       65.78       84.39     23.73 o 
   6   1   0     2885.74     2947.26    143.63 o 
   7   1   0     4894.78     4991.63    124.97 o 
   8   1   0       45.90       69.50     44.83 o 
   9   1   0      670.19      691.70     94.33 o 
  10   1   0     3111.55     2925.37    391.17 o 
  11   1   0     4018.41     4514.86    208.01 o 
  12   1   0       63.66       64.13     99.36 o 
  13   1   0      535.59      557.30    112.24 o 
  14   1   0       33.88       11.75    144.59 o 
   0   2   0    41421.53    36482.76   1375.55 o 
   1   2   0     1580.13     1599.24     44.19 o 
   2   2   0     2582.02     2160.55     90.16 o 
   3   2   0    65619.08    66911.56   1548.64 o 
   4   2   0     5836.79     5575.74    125.93 o 
   5   2   0     1037.55     1044.86     40.51 o 
   6   2   0     2693.72     3307.20     88.69 o 
   7   2   0     2882.34     3032.65     86.39 o 
   8   2   0     1764.72     1681.97     81.77 o 
   9   2   0    12627.35    12052.71    521.88 o 
  10   2   0     2428.05     2442.52    144.28 o 
  11   2   0       63.97      107.24     96.02 o 
  12   2   0     3197.88     3648.87    194.48 o 
  13   2   0     2671.33     2600.03    165.19 o 
  14   2   0      412.44      616.29    121.00 o 
   1   3   0     1178.78     1589.94     47.50 o 
   2   3   0     1154.99     1278.22     44.09 o 
   3   3   0     1674.05     1691.21    109.22 o 
   4   3   0    33887.02    36607.45    855.03 o 
   5   3   0    17716.44    18351.27    437.93 o 
   6   3   0    13110.91    14227.52    300.10 o 
   7   3   0    27968.91    27971.00    654.49 o 
   8   3   0    19361.76    18225.83    782.79 o 
   9   3   0     1322.41     1153.85    107.89 o 
  10   3   0     2274.56     2068.25    135.58 o 
  11   3   0      317.20      163.43     93.53 o 
  12   3   0     2752.19     2662.13    291.38 o 
  13   3   0      159.06      264.22    107.54 o 
  14   3   0     1007.97     1245.18    136.63 o 
   0   4   0      189.63      226.57     25.30 o 
   1   4   0    11042.10    11053.93    227.59 o 
   2   4   0     6351.38     7052.91    175.31 o 
   3   4   0      113.91      101.36     27.35 o 
   4   4   0    48188.09    52854.95   1230.49 o 
   5   4   0      373.57      510.28     70.84 o 
   6   4   0      363.23      295.26     30.05 o 
   7   4   0    10608.53    10843.07    278.56 o 
   8   4   0    15419.21    14809.49    457.07 o 
   9   4   0      387.08      311.53     91.52 o 
  10   4   0     1881.57     2138.84    139.11 o 
  11   4   0     1500.52     1721.53    210.98 o 
  12   4   0       31.59      142.27    101.99 o 
  13   4   0      574.86      544.81    123.33 o 
  14   4   0      332.12      437.78    125.80 o 
   1   5   0     2473.01     2435.84     86.79 o 
   2   5   0     6414.55     6446.43    164.35 o 
   3   5   0     6097.90     7040.78    178.93 o 
   4   5   0    70269.78    74249.06   1721.80 o 
   5   5   0     7079.28     7023.69    183.23 o 
   6   5   0     8444.38     8933.15    228.06 o 
   7   5   0       41.04      134.22     56.51 o 
   8   5   0      337.60      312.44     74.42 o 
   9   5   0     4497.00     4083.32    174.71 o 
  10   5   0      484.24      540.66    101.99 o 
  11   5   0     1007.88     1301.46    125.87 o 
  12   5   0      372.43      237.03    104.46 o 
  13   5   0      419.55      227.27    179.09 o 
  14   5   0     1670.03     1484.98    158.75 o 
   0   6   0     9134.65     9559.92    464.15 o 
   1   6   0    26261.71    27926.24    498.66 o 
   2   6   0      613.22      669.91     38.24 o 
   3   6   0    12347.71    12884.76    314.87 o 
   4   6   0    12952.35    13149.13    322.61 o 
   5   6   0        4.33       12.19     31.59 o 
   6   6   0    10215.32    10536.32    278.24 o 
   7   6   0    10571.11    10723.53    340.03 o 
   8   6   0      809.76      797.54     84.90 o 
   9   6   0     1841.15     1722.49     95.06 o 
  10   6   0     1607.34     1653.59    127.96 o 
  11   6   0     6017.72     5831.00    307.88 o 
  12   6   0      164.09      139.16    169.06 o 
  13   6   0       37.91       19.72    104.71 o 
  14   6   0     1048.60     1384.21    149.65 o 
   1   7   0     6570.26     6551.58    128.07 o 
   2   7   0    41300.96    45081.04   1052.66 o 
   3   7   0      878.89     1056.14     53.78 o 
   4   7   0    55808.38    58144.78   1631.42 o 
   5   7   0     9899.17     9431.48    295.19 o 
   6   7   0     5892.23     5915.95    165.17 o 
   7   7   0     3900.93     3426.22    154.42 o 
   8   7   0    13850.72    12629.28    398.33 o 
   9   7   0     1565.75     1364.62    107.70 o 
  10   7   0     8041.71     7413.14    277.90 o 
  11   7   0      280.60      166.67    100.65 o 
  12   7   0      103.65      121.05    108.02 o 
  13   7   0       51.53       28.49    109.94 o 
  14   7   0      180.18      139.99    128.76 o 
   0   8   0    21227.58    21042.93    609.71 o 
   1   8   0    23437.05    24193.92    492.40 o 
   2   8   0    33363.93    33323.49    785.68 o 
   3   8   0     1751.79     1573.11     69.84 o 
   4   8   0     2165.55     2262.72    103.96 o 
   5   8   0      214.89      216.87     44.83 o 
   6   8   0     1007.32      987.62     57.05 o 
   7   8   0      663.21      612.30     76.37 o 
   8   8   0    12414.89    12135.13    388.64 o 
   9   8   0     1433.24     1804.97    115.49 o 
  10   8   0      295.93      220.03     99.61 o 
  11   8   0     3844.87     3617.08    438.31 o 
  12   8   0       29.36      109.74    123.29 o 
  13   8   0      192.81      107.63    116.49 o 
  14   8   0      964.36     1037.57    149.26 o 
   1   9   0       28.11       76.39     36.91 o 
   2   9   0     4392.66     4694.77    102.59 o 
   3   9   0    17383.63    18718.55    455.14 o 
   4   9   0     7528.72     8137.96    260.55 o 
   5   9   0     2690.04     2307.49     96.10 o 
   6   9   0     9714.05     9609.42    259.66 o 
   7   9   0    18887.02    18578.32    679.11 o 
   8   9   0     1247.55     1266.80    106.18 o 
   9   9   0     1006.48     1061.13    102.97 o 
  10   9   0     2253.71     2383.56    350.48 o 
  11   9   0       39.50       29.61     99.32 o 
  12   9   0       23.56      184.38    109.98 o 
  13   9   0        4.25      -44.65    143.08 o 
   0  10   0    10552.93    10427.33    325.58 o 
   1  10   0    11012.81    10586.62    236.83 o 
   2  10   0       76.05       24.21     33.51 o 
   3  10   0       99.74      124.02     57.65 o 
   4  10   0      844.77      849.17     75.32 o 
   5  10   0      534.63      529.49     56.64 o 
   6  10   0    12505.96    12634.54    337.52 o 
   7  10   0     6943.85     6456.67    241.59 o 
   8  10   0      150.69       68.68     83.21 o 
   9  10   0     6198.70     5770.97    228.49 o 
  10  10   0        5.49      -25.24     83.05 o 
  11  10   0       59.35       18.55    104.66 o 
  12  10   0      298.25      379.63    132.77 o 
  13  10   0        7.70      170.58    119.71 o 
   1  11   0      224.95      272.64     42.09 o 
   2  11   0     6023.04     5690.29    121.96 o 
   3  11   0     1551.47     1683.00     61.25 o 
   4  11   0    12542.43    11284.84    352.28 o 
   5  11   0       38.52       42.07     50.74 o 
   6  11   0     5590.31     4739.41    547.72 o 
   7  11   0     1196.63     1078.64    125.62 o 
   8  11   0       24.68       -8.13     81.02 o 
   9  11   0     1604.51     1575.33    124.43 o 
  10  11   0       12.61      114.60     93.74 o 
  11  11   0     1635.78     1809.02    155.04 o 
  12  11   0     1007.67     1010.42    138.49 o 
  13  11   0       18.16       81.88    174.00 o 
   0  12   0     4961.60     4297.22    308.98 o 
   1  12   0     2403.90     2309.98     85.14 o 
   2  12   0     1205.09     1246.70     91.42 o 
   3  12   0     2157.57     2019.90    110.47 o 
   4  12   0     2225.06     1972.14    250.29 o 
   5  12   0      650.20      690.83     96.48 o 
   6  12   0     6129.13     6021.77    437.49 o 
   7  12   0    11405.96    11483.58    379.45 o 
   8  12   0      591.82      509.86    114.08 o 
   9  12   0     2314.52     2087.73    139.46 o 
  10  12   0       77.95      -53.70     90.09 o 
  11  12   0     1113.79     1221.33    183.90 o 
  12  12   0        7.72        3.54    117.90 o 
  13  12   0        3.53     -186.84    124.56 o 
   1  13   0      331.16      364.97     60.80 o 
   2  13   0     2629.69     2884.10     97.30 o 
   3  13   0     4092.48     3850.85    165.56 o 
   4  13   0     3490.94     3366.11    152.79 o 
   5  13   0     5288.46     5043.89    164.24 o 
   6  13   0     2184.21     2365.79    179.09 o 
   7  13   0     4570.65     4663.63    209.28 o 
   8  13   0     7485.36     7379.07    301.28 o 
   9  13   0     1550.06     1436.76    125.50 o 
  10  13   0     2395.39     2051.96    145.00 o 
  11  13   0     2757.87     2728.00    236.95 o 
  12  13   0        2.54      -79.65    123.73 o 
   0  14   0    13300.56    12726.61    402.54 o 
   1  14   0       47.46      -17.61     47.50 o 
   2  14   0     5467.09     5062.85    139.19 o 
   3  14   0     3652.69     3481.57    127.20 o 
   4  14   0     4429.09     4359.73    179.09 o 
   5  14   0       48.12      -12.27     57.95 o 
   6  14   0      570.00      591.68     99.79 o 
   7  14   0        2.48      -25.27     90.26 o 
   8  14   0      350.34      432.11    106.48 o 
   9  14   0       60.25       86.67     98.63 o 
  10  14   0      658.93      773.82    116.51 o 
  11  14   0     2531.09     2377.79    235.58 o 
  12  14   0      227.56      156.37    127.80 o 
   1  15   0     7613.01     6689.02    248.84 o 
   2  15   0      960.37     1031.96     82.41 o 
   3  15   0     5300.22     4701.59    187.26 o 
   4  15   0      243.33      210.78     75.11 o 
   5  15   0     3293.76     3244.46    133.64 o 
   6  15   0      680.93      451.55    103.26 o 
   7  15   0     6671.99     6624.27    266.45 o 
   8  15   0      177.93      200.78    159.99 o 
   9  15   0      385.70      401.70    112.70 o 
  10  15   0      151.21      140.12    112.99 o 
  11  15   0      825.12     1108.08    205.89 o 
  12  15   0       17.69     -105.83    159.99 o 
   0  16   0    12276.11    11834.19   1236.31 o 
   1  16   0    34850.70    34743.36    816.19 o 
   2  16   0    11228.51    10762.65    252.16 o 
   3  16   0     1855.57     1688.79    134.56 o 
   4  16   0       92.40       65.54     65.42 o 
   5  16   0       18.50      -63.53     64.69 o 
   6  16   0     2321.60     2291.50    232.83 o 
   7  16   0     2163.31     2420.45    162.18 o 
   8  16   0     1165.90     1086.41    130.41 o 
   9  16   0     1674.56     1582.44    136.93 o 
  10  16   0     1485.12     1745.70    151.31 o 
  11  16   0      143.05      312.82    181.43 o 
   1  17   0     1545.73     1717.96     85.26 o 
   2  17   0      909.06      917.75     75.19 o 
   3  17   0      192.76      296.27    172.36 o 
   4  17   0     7851.87     7681.55    231.55 o 
   5  17   0     3280.18     3171.50    136.69 o 
   6  17   0      392.62      340.48    129.61 o 
   7  17   0     1110.78      874.68    145.97 o 
   8  17   0       62.30      -48.87    108.87 o 
   9  17   0      752.65      668.02    127.07 o 
  10  17   0      832.82     1020.14    132.61 o 
  11  17   0     1973.66     2552.04    181.27 o 
   0  18   0    32815.44    32592.00   1005.68 o 
   1  18   0       28.64       -5.57     58.23 o 
   2  18   0      415.72      547.25     95.97 o 
   3  18   0     1358.16     1363.97     96.86 o 
   4  18   0     1672.53     1617.07    104.55 o 
   5  18   0       29.68      -45.78     95.97 o 
   6  18   0        8.04      -12.05    104.36 o 
   7  18   0      704.74      595.43    199.16 o 
   8  18   0     3062.37     3173.67    187.67 o 
   9  18   0      376.69      307.62    150.78 o 
  10  18   0     1525.57     1674.70    180.05 o 
   1  19   0     3687.83     3666.54    229.19 o 
   2  19   0       43.56       39.09     71.90 o 
   3  19   0     4553.89     4523.19    171.57 o 
   4  19   0      261.53      197.40    110.20 o 
   5  19   0      819.90      613.24    138.27 o 
   6  19   0       78.93       -0.15    110.37 o 
   7  19   0       78.04      208.17    132.08 o 
   8  19   0     3336.28     3700.28    214.16 o 
   9  19   0       74.92       91.53    167.41 o 
   0  20   0      153.77      140.47    137.72 o 
   1  20   0     2258.17     2424.05    123.28 o 
   2  20   0     1051.71      945.72     87.87 o 
   3  20   0     7149.57     7394.60    234.87 o 
   4  20   0     3081.39     3048.53    186.89 o 
   5  20   0      420.77      404.08    121.90 o 
   6  20   0     3044.22     3109.16    233.79 o 
   7  20   0        1.72     -158.99    105.99 o 
   8  20   0      327.25      225.48    122.85 o 
   9  20   0     1269.89     1417.11    156.48 o 
   1  21   0      424.78      565.75     97.50 o 
   2  21   0     1670.78     1736.92    158.85 o 
   3  21   0      749.41      829.21    132.09 o 
   4  21   0     1662.24     1599.11    304.58 o 
   5  21   0     3248.70     3462.02    207.63 o 
   6  21   0     3067.26     3842.69    256.06 o 
   7  21   0      822.45      935.57    140.83 o 
   8  21   0      874.59      943.57    145.84 o 
   0  22   0      120.10      305.77    120.92 o 
   1  22   0     3893.18     3794.36    151.84 o 
   2  22   0     1591.35     1758.40    157.89 o 
   3  22   0      299.64      314.42    228.71 o 
   4  22   0      443.00      371.51     99.73 o 
   5  22   0      939.31      999.94    144.57 o 
   6  22   0       22.32     -105.59    120.90 o 
   7  22   0      133.10      112.29    124.74 o 
   1  23   0     1199.59     1443.22    106.50 o 
   2  23   0       15.48      -54.79    103.69 o 
   3  23   0      304.66      280.86    104.00 o 
   4  23   0      563.54      783.04    364.78 o 
   5  23   0      933.61      913.79    148.64 o 
   6  23   0      355.68      347.04    188.02 o 
   0  24   0      132.75      229.32    132.03 o 
   1  24   0     1634.53     2078.20    166.71 o 
   2  24   0      116.08      112.78    141.72 o 
   3  24   0        6.28      -33.52     99.32 o 
   4  24   0      260.05       95.11    142.39 o 
   1  25   0       97.77      166.79     94.74 o 
 -15   1   1       29.87       -8.55    111.46 o 
 -14   1   1      384.43      425.59    121.87 o 
 -13   1   1      227.29      158.34    101.59 o 
 -12   1   1       32.08      111.62     95.34 o 
 -11   1   1       43.72      207.02    163.56 o 
 -10   1   1      501.38      616.32     99.11 o 
  -9   1   1       19.95      -16.74     89.06 o 
  -8   1   1     3334.95     3152.09    110.43 o 
  -7   1   1     2630.05     2703.43    104.51 o 
  -6   1   1    15836.69    15426.05    321.10 o 
  -5   1   1    20737.80    22728.32    460.62 o 
  -4   1   1    51995.32    54153.72   1072.84 o 
  -3   1   1    27717.63    29827.44    674.71 o 
  -2   1   1     6871.01     7638.10    221.17 o 
  -1   1   1    28791.23    31148.59    724.44 o 
   1   1   1      284.82      315.55     29.94 o 
   2   1   1     7770.11     8092.90    195.79 o 
   3   1   1     8227.76     8890.97    291.80 o 
   4   1   1      558.45      706.67     33.50 o 
   5   1   1    15729.92    17476.57    361.22 o 
   6   1   1     1390.03     1342.21     56.56 o 
   7   1   1      175.51      113.37     37.10 o 
   8   1   1     9111.19     8391.30    277.06 o 
   9   1   1     2737.52     2598.13    145.03 o 
  10   1   1      870.14      797.46    107.84 o 
  11   1   1        2.48      -52.88    109.27 o 
  12   1   1     2322.18     2466.31    215.79 o 
  13   1   1      821.76     1020.29    132.91 o 
  14   1   1      551.02      403.09    127.41 o 
 -15   2   1        0.05     -162.00    151.46 o 
 -14   2   1     1102.50     1394.34    142.57 o 
 -13   2   1      853.92      958.23    122.62 o 
 -12   2   1     1491.25     1729.05    374.40 o 
 -11   2   1     1753.81     1665.49    127.56 o 
 -10   2   1      166.67       -4.89     83.08 o 
  -9   2   1      235.47      328.47     83.56 o 
  -8   2   1    14343.17    13687.58    339.77 o 
  -7   2   1      268.64      419.18     47.43 o 
  -6   2   1      127.14      242.30     39.66 o 
  -5   2   1    41506.32    45327.57   1030.29 o 
  -4   2   1     1781.18     1774.82     64.85 o 
  -3   2   1    82370.23    88761.05   2466.22 o 
  -2   2   1     5636.57     6404.12    156.24 o 
  -1   2   1      337.56      450.11     25.76 o 
   0   2   1       30.00      117.67      9.33 o 
   1   2   1      967.83      951.69     31.86 o 
   2   2   1     1395.84     1485.00     50.98 o 
   3   2   1    16718.02    17978.38    425.62 o 
   4   2   1     4222.85     3553.15    130.31 o 
   5   2   1     3652.48     3547.23     92.46 o 
   6   2   1     1013.13     1107.50     79.16 o 
   7   2   1    15132.83    14741.33    314.04 o 
   8   2   1        2.71       42.93     48.79 o 
   9   2   1      838.40      704.11     96.28 o 
  10   2   1     3123.42     3161.96    203.42 o 
  11   2   1     2404.43     2613.87    282.86 o 
  12   2   1       47.23       -3.55     95.06 o 
  13   2   1      527.56      589.11    124.35 o 
  14   2   1        3.50      102.45    129.47 o 
 -14   3   1       55.70      204.01    191.74 o 
 -13   3   1       25.59       55.73    105.15 o 
 -12   3   1       13.18       79.28     96.19 o 
 -11   3   1      262.30      278.32     96.84 o 
 -10   3   1        0.20       45.03     82.39 o 
  -9   3   1     1279.86     1019.05    100.91 o 
  -8   3   1     5812.55     5802.15    169.77 o 
  -7   3   1     6320.92     6215.19    175.67 o 
  -6   3   1     3084.48     2890.38    128.27 o 
  -5   3   1    33693.30    33673.68    956.67 o 
  -4   3   1      653.11      860.68     81.64 o 
  -3   3   1     3673.36     4111.08    108.80 o 
  -2   3   1     8653.44     9217.57    221.58 o 
  -1   3   1     9012.87     9812.54    178.24 o 
   0   3   1    15360.46    17795.69    504.04 o 
   1   3   1    16033.72    16961.68    398.74 o 
   2   3   1    27032.26    28839.03    674.49 o 
   3   3   1     6467.35     6371.49    215.20 o 
   4   3   1    36957.70    37941.98    887.05 o 
   5   3   1     2345.97     2569.33    112.95 o 
   6   3   1    12357.01    13353.95    284.93 o 
   7   3   1     4927.78     5534.03    136.07 o 
   8   3   1     5044.73     4378.44    143.36 o 
   9   3   1       13.75      -26.86    147.62 o 
  10   3   1      592.23      998.71    241.63 o 
  11   3   1      472.62      529.64    143.08 o 
  12   3   1       56.54      186.78    172.49 o 
  13   3   1      244.11      390.44    118.97 o 
  14   3   1      174.09      266.08    123.88 o 
 -14   4   1       22.47      -17.65    141.43 o 
 -13   4   1      125.57       85.20    167.13 o 
 -12   4   1       80.85      253.42    115.73 o 
 -11   4   1      898.83      851.62    111.80 o 
 -10   4   1     3359.68     3500.73    179.50 o 
  -9   4   1     1014.53      924.00    103.01 o 
  -8   4   1      639.91      684.67     61.27 o 
  -7   4   1       34.28      108.05     44.90 o 
  -6   4   1    24555.74    24615.47    712.11 o 
  -5   4   1    10462.28    10247.98    314.32 o 
  -4   4   1     9894.91     9672.47    237.81 o 
  -3   4   1    31868.30    34233.46    797.69 o 
  -2   4   1   215548.88   218375.91   5029.82 o 
  -1   4   1    77257.47    79338.30   1537.42 o 
   0   4   1    29006.99    30342.54    603.58 o 
   1   4   1    15538.94    17570.63    403.64 o 
   2   4   1    50392.97    54072.49   1255.68 o 
   3   4   1     5610.52     5520.34    147.85 o 
   4   4   1     4500.18     4785.36    129.18 o 
   5   4   1     5788.91     5539.53    148.94 o 
   6   4   1     1795.37     2070.12     76.38 o 
   7   4   1      528.28      520.50     56.95 o 
   8   4   1     7355.67     7174.28    282.18 o 
   9   4   1     7067.69     6694.00    404.91 o 
  10   4   1     1393.96     1476.26    126.10 o 
  11   4   1     2686.55     2888.33    168.03 o 
  12   4   1      127.41       95.55    102.17 o 
  13   4   1       23.14       57.44    108.90 o 
  14   4   1      255.73      217.07    122.26 o 
 -14   5   1      309.90      334.46    120.02 o 
 -13   5   1       56.01       32.06    106.28 o 
 -12   5   1     1057.63     1156.32    123.32 o 
 -11   5   1     1528.27     1479.11    127.44 o 
 -10   5   1       16.19       -1.91     85.51 o 
  -9   5   1     3094.04     3075.49    132.36 o 
  -8   5   1     8409.28     7779.26    231.27 o 
  -7   5   1      189.80      209.88    115.18 o 
  -6   5   1    32551.69    34732.87    993.64 o 
  -5   5   1     9956.78     9613.13    241.60 o 
  -4   5   1     9593.61     9888.68    245.44 o 
  -3   5   1     1147.81     1339.35     53.45 o 
  -2   5   1   105255.13   109742.65   2532.25 o 
  -1   5   1     1019.43      907.41     32.95 o 
   0   5   1    34493.82    35314.35    703.09 o 
   1   5   1     8640.78     7826.41    167.72 o 
   2   5   1     1147.81     1097.32     48.35 o 
   3   5   1    21427.42    24629.16    582.72 o 
   4   5   1    59721.16    63397.79   1475.24 o 
   5   5   1     9459.29     9287.41    236.26 o 
   6   5   1    16161.25    16605.72    571.48 o 
   7   5   1      257.59      286.64     73.12 o 
   8   5   1      632.60      738.06     68.33 o 
   9   5   1     5332.80     5244.73    311.16 o 
  10   5   1      523.69      557.36    101.58 o 
  11   5   1     2296.70     2633.73    160.38 o 
  12   5   1       35.50       -4.41    105.21 o 
  13   5   1     2409.94     2972.10    266.64 o 
  14   5   1       55.83      121.10    125.01 o 
 -14   6   1        5.04       75.05    134.01 o 
 -13   6   1     1015.58     1147.83    134.11 o 
 -12   6   1       16.86      -51.63     96.08 o 
 -11   6   1      347.56      577.16    154.49 o 
 -10   6   1     2258.64     2343.98    144.38 o 
  -9   6   1     9154.96     8554.62    285.59 o 
  -8   6   1    21195.83    20624.94    901.32 o 
  -7   6   1     2157.08     1939.14    163.42 o 
  -6   6   1     3010.62     2960.54    209.92 o 
  -5   6   1    25536.16    25541.77    731.63 o 
  -4   6   1     4754.01     4981.95    137.86 o 
  -3   6   1     3614.32     3444.69    101.33 o 
  -2   6   1    39150.46    40436.57    945.24 o 
  -1   6   1     8215.06     8855.58    166.20 o 
   0   6   1     6288.25     6687.79    147.31 o 
   1   6   1     2057.54     2169.36     62.87 o 
   2   6   1   195260.33   192839.52   6525.60 o 
   3   6   1    22431.41    24485.82    581.56 o 
   4   6   1      534.33      623.30    106.22 o 
   5   6   1      172.11       89.54     33.83 o 
   6   6   1    32589.82    33871.61    883.69 o 
   7   6   1       84.16       63.91     61.81 o 
   8   6   1     6229.58     5916.98    182.80 o 
   9   6   1     3864.21     3953.29    146.98 o 
  10   6   1       96.53      211.86    136.62 o 
  11   6   1     1324.88     1105.85    152.84 o 
  12   6   1     1025.26     1018.69    127.67 o 
  13   6   1      587.06      760.61    129.16 o 
  14   6   1     1054.42     1556.42    285.34 o 
 -14   7   1      147.57      175.79    199.43 o 
 -13   7   1     1454.59     1827.16    149.52 o 
 -12   7   1      126.09      131.50    104.51 o 
 -11   7   1      191.20       82.85    102.19 o 
 -10   7   1      130.68      101.90     89.43 o 
  -9   7   1    34909.33    34906.21   1151.79 o 
  -8   7   1     1082.53      998.08    130.85 o 
  -7   7   1      484.96      524.16    117.65 o 
  -6   7   1     3886.98     3789.29    117.58 o 
  -5   7   1     1759.25     1767.85    113.67 o 
  -4   7   1     1439.11     1569.99     66.10 o 
  -3   7   1     1138.06     1000.45     69.88 o 
  -2   7   1    18028.14    18884.45    386.57 o 
  -1   7   1    26609.75    27073.93    485.34 o 
   0   7   1     2077.54     1968.96     68.50 o 
   1   7   1    10767.89    11971.00    252.33 o 
   2   7   1    16033.48    16040.42    468.76 o 
   3   7   1     1426.80     1307.66     92.72 o 
   4   7   1    14773.62    15910.23    389.12 o 
   5   7   1     4556.13     5049.69    147.14 o 
   6   7   1    32105.96    33029.31    783.48 o 
   7   7   1     6046.62     5840.27    216.44 o 
   8   7   1      454.77      362.22     75.36 o 
   9   7   1     1458.15     1420.30     92.25 o 
  10   7   1     1940.59     2064.77    145.00 o 
  11   7   1       10.28      -56.47     99.33 o 
  12   7   1       48.10      -90.13    119.30 o 
  13   7   1        3.17       84.96    204.52 o 
  14   7   1       29.12       35.93    121.12 o 
 -14   8   1      274.03      234.09    121.09 o 
 -13   8   1      425.10      310.87    117.69 o 
 -12   8   1     1866.53     1839.41    153.11 o 
 -11   8   1      250.00      449.28    108.38 o 
 -10   8   1     7484.24     7319.05    279.05 o 
  -9   8   1      273.17      437.44     82.02 o 
  -8   8   1    29370.36    28730.96    841.33 o 
  -7   8   1      131.75       64.73     68.24 o 
  -6   8   1     8123.06     8197.34    253.63 o 
  -5   8   1    11601.02    11676.80    293.80 o 
  -4   8   1      785.24      913.17     52.39 o 
  -3   8   1     4389.67     4390.76    128.59 o 
  -2   8   1    15713.31    15503.38    285.95 o 
  -1   8   1     7126.53     6768.07    139.34 o 
   0   8   1      264.06      242.38     31.39 o 
   1   8   1     5249.59     4539.94    112.13 o 
   2   8   1      207.68      344.92     70.92 o 
   3   8   1       54.47       53.00     36.45 o 
   4   8   1     8197.44     8434.39    237.07 o 
   5   8   1    32238.68    34589.98    820.28 o 
   6   8   1    46504.93    47454.62   1116.18 o 
   7   8   1     1204.88     1093.09     94.88 o 
   8   8   1     4015.52     3595.46    166.95 o 
   9   8   1      109.83      217.34     82.36 o 
  10   8   1       37.26        7.49     97.91 o 
  11   8   1     4035.57     4098.46    393.50 o 
  12   8   1     1330.94     1379.44    142.67 o 
  13   8   1      206.47      115.59    111.80 o 
  14   8   1       54.63      189.65    127.47 o 
 -14   9   1      727.29      735.95    136.06 o 
 -13   9   1       28.21      -59.49    108.41 o 
 -12   9   1     4283.10     4472.22    218.36 o 
 -11   9   1       51.95       57.36    102.52 o 
 -10   9   1    11380.35    11284.83    381.11 o 
  -9   9   1     1965.14     2074.64    126.84 o 
  -8   9   1    11880.28    10968.88    358.52 o 
  -7   9   1    24765.11    25139.90    742.15 o 
  -6   9   1     1328.11     1329.25     69.38 o 
  -5   9   1    24126.14    25656.09    615.90 o 
  -4   9   1     8460.95     8062.90    214.32 o 
  -3   9   1     4939.85     4741.92    140.19 o 
  -2   9   1     1984.62     2370.61     64.65 o 
  -1   9   1     2063.67     1555.20     66.02 o 
   0   9   1    47809.38    49799.34    994.84 o 
   1   9   1      253.26      242.69     37.05 o 
   2   9   1      404.16      334.82     53.26 o 
   3   9   1    44426.91    46748.24   1098.53 o 
   4   9   1     2682.27     3145.36    110.51 o 
   5   9   1    19660.93    19451.27    475.12 o 
   6   9   1      698.14      692.78    120.27 o 
   7   9   1    28330.90    28976.62    849.08 o 
   8   9   1      799.23      626.03    129.89 o 
   9   9   1     1097.72     1212.32    109.69 o 
  10   9   1     1261.89     1138.38    328.90 o 
  11   9   1     1784.69     2000.81    151.85 o 
  12   9   1       64.63       66.28    117.10 o 
  13   9   1      177.81       88.18    118.87 o 
 -13  10   1      444.30      497.68    130.87 o 
 -12  10   1      142.94      153.52    187.75 o 
 -11  10   1        5.21      -28.78    152.70 o 
 -10  10   1       77.16       86.21     85.16 o 
  -9  10   1        9.85       71.07     81.99 o 
  -8  10   1       40.71      103.12     80.10 o 
  -7  10   1    12582.78    11548.49    375.83 o 
  -6  10   1       22.00       38.77     55.26 o 
  -5  10   1      953.59      826.04     57.79 o 
  -4  10   1     4375.67     4150.40    130.95 o 
  -3  10   1       75.84      156.15     30.81 o 
  -2  10   1      871.51      965.62     42.36 o 
  -1  10   1       53.57      147.20     41.76 o 
   0  10   1    10706.24    10509.65    231.64 o 
   1  10   1     4721.26     4410.36    116.43 o 
   2  10   1     3865.76     3904.80    109.34 o 
   3  10   1    25994.42    26977.31    740.69 o 
   4  10   1     2751.48     2917.85    109.13 o 
   5  10   1     6506.02     6092.53    176.68 o 
   6  10   1     6667.15     7180.47    203.43 o 
   7  10   1     7162.31     6449.09    336.33 o 
   8  10   1       72.05      182.20     80.05 o 
   9  10   1     4903.93     4916.62    208.95 o 
  10  10   1       19.07      165.76    112.15 o 
  11  10   1      261.69      330.81    119.01 o 
  12  10   1      327.33      636.66    182.66 o 
  13  10   1       36.23      129.85    144.73 o 
 -13  11   1     1625.50     1973.07    163.62 o 
 -12  11   1     1334.91     1282.38    141.74 o 
 -11  11   1      117.24      -13.59    110.41 o 
 -10  11   1     1304.35     1194.89    117.84 o 
  -9  11   1     8724.00     8224.98    413.30 o 
  -8  11   1     1414.63     1402.27    119.58 o 
  -7  11   1      489.76      574.50    214.83 o 
  -6  11   1     4285.17     4153.19    386.36 o 
  -5  11   1      366.99      431.94     55.35 o 
  -4  11   1     1852.16     1950.11     86.20 o 
  -3  11   1     3105.26     2962.20     86.95 o 
  -2  11   1    10336.07    10807.06    209.31 o 
  -1  11   1     9166.37     9729.46    219.36 o 
   0  11   1     1557.39     1391.75     63.16 o 
   1  11   1     2128.15     2041.16     77.07 o 
   2  11   1    58282.73    60184.04   1068.86 o 
   3  11   1    18979.18    17884.69    442.46 o 
   4  11   1     1922.62     1664.73     82.88 o 
   5  11   1      452.52      368.87     55.12 o 
   6  11   1    21643.68    22154.16    778.02 o 
   7  11   1     2754.27     2510.72    185.14 o 
   8  11   1        8.22        4.01     84.38 o 
   9  11   1      583.24      629.26    140.33 o 
  10  11   1      850.90     1088.27    113.10 o 
  11  11   1        7.64        8.28    109.47 o 
  12  11   1      726.78      881.83    189.67 o 
  13  11   1      640.91      928.59    143.26 o 
 -13  12   1      517.52      580.75    134.83 o 
 -12  12   1     4260.23     4143.91    219.72 o 
 -11  12   1      174.34      255.92    145.69 o 
 -10  12   1     1704.86     1895.88    185.83 o 
  -9  12   1     5482.06     5243.34    221.93 o 
  -8  12   1      118.11      114.24     85.08 o 
  -7  12   1      818.93      619.86    118.61 o 
  -6  12   1      945.42      876.85    102.30 o 
  -5  12   1    23607.73    23800.83    579.27 o 
  -4  12   1     1405.38     1458.61     61.99 o 
  -3  12   1      169.04      183.83     35.27 o 
  -2  12   1    26416.63    26660.24    558.09 o 
  -1  12   1     1401.72     1231.00     61.72 o 
   0  12   1    15836.57    16440.71    350.68 o 
   1  12   1     1633.23     1558.42    145.34 o 
   2  12   1    53108.99    54217.49   1238.55 o 
   3  12   1     4221.43     4213.81    139.70 o 
   4  12   1      161.32      252.22     56.57 o 
   5  12   1     6176.79     5762.77    190.94 o 
   6  12   1      619.91      460.77    100.20 o 
   7  12   1      106.02       74.63     81.52 o 
   8  12   1     1325.77     1129.37    111.61 o 
   9  12   1      772.40      975.90    114.49 o 
  10  12   1       10.58       76.85     97.11 o 
  11  12   1       37.70      120.40    158.61 o 
  12  12   1       51.34       37.28    125.76 o 
  13  12   1      398.66      294.73    128.12 o 
 -12  13   1      157.66      318.31    199.71 o 
 -11  13   1      490.01      497.82    163.01 o 
 -10  13   1      220.14      140.24    100.62 o 
  -9  13   1       14.06       -1.81     94.12 o 
  -8  13   1    11446.74    12238.54    408.74 o 
  -7  13   1      485.75      556.45     98.24 o 
  -6  13   1    14000.20    13573.43    435.85 o 
  -5  13   1     2337.20     2146.49    203.14 o 
  -4  13   1      810.26      883.05     68.61 o 
  -3  13   1       88.61       76.75    121.43 o 
  -2  13   1     4146.51     4093.49    119.86 o 
  -1  13   1    15929.61    15933.70    343.07 o 
   0  13   1     1785.49     1704.52     74.62 o 
   1  13   1    18932.91    18848.25    400.58 o 
   2  13   1     1163.72     1053.87     73.05 o 
   3  13   1      522.39      593.31    109.07 o 
   4  13   1     4069.19     3863.52    138.16 o 
   5  13   1     7298.58     6875.30    203.01 o 
   6  13   1     1549.45     1450.33    297.29 o 
   7  13   1     2907.43     2985.56    163.08 o 
   8  13   1     1068.80      935.54    111.20 o 
   9  13   1       18.70       -5.38     94.68 o 
  10  13   1      293.83      240.47    106.32 o 
  11  13   1      290.41      405.19    166.03 o 
  12  13   1       69.47       82.54    122.33 o 
 -12  14   1       39.19     -105.67    128.55 o 
 -11  14   1      349.15      478.03    172.36 o 
 -10  14   1       10.46       98.61    103.70 o 
  -9  14   1     5258.22     4551.09    497.55 o 
  -8  14   1     1299.16     1415.46    243.83 o 
  -7  14   1       34.01       13.28     86.56 o 
  -6  14   1    11442.74    10679.71    364.50 o 
  -5  14   1     8695.71     8578.76    288.90 o 
  -4  14   1      116.59       14.03     53.97 o 
  -3  14   1       14.65      -63.43     51.45 o 
  -2  14   1    11069.38    10982.92    296.78 o 
  -1  14   1    21731.54    20786.52    512.80 o 
   0  14   1     7597.95     7160.60    178.54 o 
   1  14   1      107.81      123.96     48.98 o 
   2  14   1     7837.75     7783.40    220.34 o 
   3  14   1       30.09      -22.56     56.87 o 
   4  14   1     3021.74     2964.29    179.18 o 
   5  14   1     2805.97     2549.49    199.66 o 
   6  14   1      130.10      134.22    103.36 o 
   7  14   1      245.48      121.35     90.95 o 
   8  14   1      300.30      350.70    154.90 o 
   9  14   1        2.87     -102.37     95.15 o 
  10  14   1      155.97      126.34    176.20 o 
  11  14   1     1365.94     1388.19    199.29 o 
  12  14   1      276.72       53.17    129.18 o 
 -12  15   1        7.37      191.32    180.60 o 
 -11  15   1     1861.49     2030.33    226.78 o 
 -10  15   1     2073.38     2069.87    151.06 o 
  -9  15   1       94.31       54.43    142.26 o 
  -8  15   1       44.72      -45.49     94.10 o 
  -7  15   1      700.00      887.23    117.69 o 
  -6  15   1     2725.56     2773.32    371.65 o 
  -5  15   1     3129.23     2576.77    137.44 o 
  -4  15   1    15939.98    15093.79    387.04 o 
  -3  15   1     6054.52     5649.46    176.13 o 
  -2  15   1     7812.60     6960.01    190.01 o 
  -1  15   1      403.12      442.78     56.11 o 
   0  15   1     4942.77     4732.60    157.66 o 
   1  15   1     2945.00     2674.17    144.69 o 
   2  15   1     3182.00     2820.13    182.25 o 
   3  15   1     3621.85     3258.79    131.70 o 
   4  15   1     8886.30     8575.52    332.72 o 
   5  15   1      199.03      150.72     64.96 o 
   6  15   1      703.33      623.43    107.48 o 
   7  15   1     8000.09     7721.81    294.76 o 
   8  15   1      171.21      169.47    131.26 o 
   9  15   1      158.27      222.48    104.79 o 
  10  15   1     9496.35     9733.25    354.43 o 
  11  15   1      115.38        9.90    154.76 o 
 -11  16   1     1164.95     1200.72    200.67 o 
 -10  16   1       36.33       45.10    107.25 o 
  -9  16   1       13.29       40.83    107.05 o 
  -8  16   1     2263.30     1885.89    273.24 o 
  -7  16   1     1262.56     1138.49    126.82 o 
  -6  16   1     1538.36     1542.03    242.73 o 
  -5  16   1     1476.33     1548.77    124.80 o 
  -4  16   1     4668.26     4158.46    238.58 o 
  -3  16   1     3906.90     3467.43    133.35 o 
  -2  16   1      680.19      608.53     63.42 o 
  -1  16   1     5820.65     5566.65    200.65 o 
   0  16   1     4954.31     4595.33    136.74 o 
   1  16   1    19762.31    18243.08    453.32 o 
   2  16   1       56.71       41.85     57.25 o 
   3  16   1     1489.11     1495.62    134.97 o 
   4  16   1      115.39       34.59     62.13 o 
   5  16   1     2380.96     2212.23    168.63 o 
   6  16   1     2501.89     2436.19    159.77 o 
   7  16   1    11126.34    11201.11    397.49 o 
   8  16   1       19.19      -56.12    100.49 o 
   9  16   1       15.84      151.69    105.02 o 
  10  16   1       80.01      -70.81    251.11 o 
  11  16   1     1473.86     1831.86    218.26 o 
 -11  17   1      391.72      466.51    128.75 o 
 -10  17   1        4.06     -141.33    143.35 o 
  -9  17   1     2116.65     2348.57    164.42 o 
  -8  17   1      694.40      731.51    125.24 o 
  -7  17   1      102.94       80.66    103.58 o 
  -6  17   1      210.82      212.16    110.09 o 
  -5  17   1      206.07      192.19     98.82 o 
  -4  17   1     2767.64     2674.64    145.19 o 
  -3  17   1     5013.84     4489.33    303.97 o 
  -2  17   1     2465.41     2298.47    118.63 o 
  -1  17   1     1092.28     1002.82     73.42 o 
   0  17   1      703.27      758.55     80.86 o 
   1  17   1     3397.03     3558.13    220.67 o 
   2  17   1     2626.22     2482.58    102.13 o 
   3  17   1      599.65      625.96     79.75 o 
   4  17   1     7141.44     6780.38    245.49 o 
   5  17   1       49.59      -16.78     99.32 o 
   6  17   1     2449.23     2401.61    159.38 o 
   7  17   1       59.99      -11.52     99.21 o 
   8  17   1       41.32      -56.40    101.56 o 
   9  17   1      660.30      722.06    131.06 o 
  10  17   1      202.18      227.57    116.13 o 
 -10  18   1       66.90      107.73    116.48 o 
  -9  18   1      656.76      733.56    129.06 o 
  -8  18   1       16.80       57.68    103.83 o 
  -7  18   1      930.13     1058.40    136.12 o 
  -6  18   1      966.89      894.70    132.20 o 
  -5  18   1     2916.17     2710.63    169.21 o 
  -4  18   1     2402.89     2413.80    210.84 o 
  -3  18   1       79.25       67.52     84.05 o 
  -2  18   1     3268.87     3236.58    138.87 o 
  -1  18   1       62.94       50.65     71.79 o 
   0  18   1      426.63      429.28     79.66 o 
   1  18   1       53.31      144.82     62.97 o 
   2  18   1      312.09      377.25     68.60 o 
   3  18   1      486.90      462.46     76.50 o 
   4  18   1     1998.83     1647.04    102.85 o 
   5  18   1       66.43      194.25    105.66 o 
   6  18   1       57.58       11.19    199.16 o 
   7  18   1        3.15      -46.04    104.42 o 
   8  18   1      118.52       52.12    106.77 o 
   9  18   1      305.20      314.06    225.27 o 
  10  18   1       20.98       23.43    112.39 o 
  -9  19   1       84.25      175.57    125.19 o 
  -8  19   1      840.33     1010.74    142.71 o 
  -7  19   1      366.55      490.98    118.94 o 
  -6  19   1      404.20      450.35    123.47 o 
  -5  19   1      408.42      465.32    114.89 o 
  -4  19   1      107.23      176.81    166.72 o 
  -3  19   1      976.63     1019.56    163.01 o 
  -2  19   1      156.07      129.44     76.82 o 
  -1  19   1      598.33      578.62     84.98 o 
   0  19   1      168.09      250.42     68.32 o 
   1  19   1      848.18      857.35     79.83 o 
   2  19   1     1452.54     1558.53     94.23 o 
   3  19   1      242.84      161.01     76.81 o 
   4  19   1       27.19      -30.82     71.42 o 
   5  19   1      628.35      568.42    117.48 o 
   6  19   1      639.86      918.31    130.54 o 
   7  19   1      183.83      217.77    117.80 o 
   8  19   1      472.86      549.17    131.54 o 
   9  19   1       70.95        2.89    117.40 o 
  -9  20   1      884.63     1071.83    148.93 o 
  -8  20   1      449.59      566.05    162.32 o 
  -7  20   1      823.37      921.26    136.75 o 
  -6  20   1       98.36      118.05    122.80 o 
  -5  20   1     1967.15     1947.87    205.62 o 
  -4  20   1     1739.62     1821.30    179.90 o 
  -3  20   1     3818.30     4260.35    214.09 o 
  -2  20   1     2056.18     2060.12    103.36 o 
  -1  20   1     2472.73     2847.60    126.01 o 
   0  20   1      462.84      610.55     74.49 o 
   1  20   1     6784.86     6518.19    194.93 o 
   2  20   1     2809.80     2875.51    161.01 o 
   3  20   1      207.50      289.03     82.08 o 
   4  20   1      734.20      656.10     89.16 o 
   5  20   1     1585.08     1652.00    157.10 o 
   6  20   1      928.17     1063.67    155.31 o 
   7  20   1      255.32      236.51    123.80 o 
   8  20   1       10.58       92.48    176.48 o 
  -8  21   1        2.38       21.57    205.62 o 
  -7  21   1      228.09       33.92    115.84 o 
  -6  21   1      143.39       34.59    120.42 o 
  -5  21   1     3656.29     4163.48    620.43 o 
  -4  21   1     1722.92     1901.64    124.85 o 
  -3  21   1      136.45      -27.74     89.96 o 
  -2  21   1       18.39       39.17     83.33 o 
  -1  21   1      650.35      782.09     83.93 o 
   0  21   1      335.20      453.48     76.64 o 
   1  21   1       16.44      113.86     70.08 o 
   2  21   1      102.90      121.70     80.47 o 
   3  21   1      393.07      450.56     87.39 o 
   4  21   1      199.77      292.42     87.66 o 
   5  21   1     1911.75     2327.24    171.40 o 
   6  21   1      103.81      267.01    121.09 o 
   7  21   1       14.75      -81.96    121.29 o 
   8  21   1      311.86      255.10    167.96 o 
  -7  22   1      472.91      697.26    144.71 o 
  -6  22   1      221.41       22.20    125.83 o 
  -5  22   1      393.26      216.04    127.23 o 
  -4  22   1      834.62     1075.54    111.93 o 
  -3  22   1     4326.63     4493.65    258.98 o 
  -2  22   1     1114.11     1143.05     99.99 o 
  -1  22   1       61.83      105.52     92.24 o 
   0  22   1     3003.65     3377.53    185.12 o 
   1  22   1     1214.90     1327.21     95.02 o 
   2  22   1      234.05      252.33     90.29 o 
   3  22   1       19.32        4.22     84.12 o 
   4  22   1      195.51      187.09    121.83 o 
   5  22   1       57.83      -30.86    120.78 o 
   6  22   1     4037.57     4640.10    358.46 o 
   7  22   1      124.78        2.60    235.17 o 
  -6  23   1       26.95      -74.75    145.69 o 
  -5  23   1     1289.20     1434.74    165.45 o 
  -4  23   1      409.95      560.84    324.92 o 
  -3  23   1      897.77     1009.88    120.77 o 
  -2  23   1      945.30     1252.13    167.74 o 
  -1  23   1      152.47      170.63     88.55 o 
   0  23   1       75.23       88.55     95.17 o 
   1  23   1        2.64       44.87     94.55 o 
   2  23   1       15.80     -163.74    119.71 o 
   3  23   1      282.19      281.96    126.55 o 
   4  23   1      120.18      186.32    205.20 o 
   5  23   1       31.04      -76.57    162.32 o 
  -4  24   1     1006.76     1221.00    160.95 o 
  -3  24   1      154.46      115.63    140.43 o 
  -2  24   1      750.89      729.08    177.42 o 
  -1  24   1     1212.59     1235.07    145.22 o 
   0  24   1     1197.57     1225.14    108.22 o 
   1  24   1      177.38      145.38     89.71 o 
   2  24   1     2281.86     2450.61    188.32 o 
   3  24   1       12.39       -7.10    105.28 o 
   4  24   1     1342.58     1430.17    161.13 o 
  -1  25   1       52.74       11.50     91.02 o 
   0  25   1      432.81      563.30     98.60 o 
   1  25   1      220.22      420.71     96.29 o 
 -15   0   2      965.22     1524.81    214.69 o 
 -14   0   2     3424.46     2994.09    254.27 o 
 -13   0   2      321.62      357.63    144.32 o 
 -12   0   2     1583.36     1504.19    178.40 o 
 -11   0   2      461.11      554.45    137.17 o 
 -10   0   2      678.52      698.22    132.77 o 
  -9   0   2     4122.43     3787.97    236.40 o 
  -8   0   2     1833.08     2192.24    175.10 o 
  -7   0   2    95344.47    93287.68   2605.68 o 
  -6   0   2     7028.26     5814.96    619.74 o 
  -5   0   2    87259.09    92510.20   2578.67 o 
  -4   0   2   104605.91   116180.29   4369.92 o 
  -3   0   2   103528.52   110071.72   3066.32 o 
  -2   0   2    21725.96    24173.07    680.86 o 
  -1   0   2     1451.34     1324.06     35.89 o 
   0   0   2   111880.05   102928.70   6444.23 o 
   1   0   2     7990.89     9157.41    265.17 o 
   2   0   2   117231.39   119366.55   4931.24 o 
   3   0   2   157438.03   161802.84   6677.06 o 
   4   0   2     1799.90     1782.35     82.46 o 
   5   0   2     3386.49     3285.35    197.37 o 
   6   0   2     1033.04      663.90     62.92 o 
   7   0   2     1497.84     1778.21    135.52 o 
   8   0   2    15149.27    15354.77    660.01 o 
   9   0   2     2117.48     2413.80    202.59 o 
  10   0   2     8219.90     7939.63    406.84 o 
  11   0   2      970.45     1349.43    180.88 o 
  12   0   2      103.97      232.28    148.99 o 
  13   0   2       23.23      -22.27    156.14 o 
  14   0   2      904.69      843.36    196.00 o 
 -15   1   2       93.70      -36.44    208.23 o 
 -14   1   2      494.62      388.99    113.16 o 
 -13   1   2        0.47      -27.35     98.41 o 
 -12   1   2     1055.71     1281.17    117.89 o 
 -11   1   2     2666.42     2770.58    153.77 o 
 -10   1   2     4632.95     4267.33    212.63 o 
  -9   1   2      122.43      236.86     80.27 o 
  -8   1   2     3449.28     3214.47    150.26 o 
  -7   1   2    26633.95    27006.12    626.28 o 
  -6   1   2    33609.72    36697.14   1069.32 o 
  -5   1   2     5454.35     5618.92    147.89 o 
  -4   1   2   107880.97   113962.68   2548.54 o 
  -3   1   2    72364.02    79379.90   1777.78 o 
  -2   1   2     1563.77     2243.91    113.63 o 
  -1   1   2     3515.52     3761.66     71.24 o 
   0   1   2     4517.45     4556.83    104.84 o 
   1   1   2      217.48      278.44     17.87 o 
   2   1   2    25499.78    27400.58    641.81 o 
   3   1   2    23191.64    22422.52    454.87 o 
   4   1   2     1662.90     1398.17     52.01 o 
   5   1   2    15892.04    16732.72    349.89 o 
   6   1   2    15967.10    17559.07    369.08 o 
   7   1   2     2110.18     2012.85     75.77 o 
   8   1   2     8676.94     8761.24    238.44 o 
   9   1   2      983.14      899.80    107.73 o 
  10   1   2      104.11       19.97     91.64 o 
  11   1   2     3010.00     3928.07    259.36 o 
  12   1   2      601.56      490.20    114.09 o 
  13   1   2     1376.42     1286.16    140.61 o 
  14   1   2       10.57      -62.93    186.37 o 
 -15   2   2       42.10      -86.32    106.74 o 
 -14   2   2      242.99      246.64    108.17 o 
 -13   2   2      377.94      569.48    112.14 o 
 -12   2   2     2638.09     2967.85    164.54 o 
 -11   2   2     1695.35     1493.88    122.65 o 
 -10   2   2     5286.42     4980.99    337.29 o 
  -9   2   2     1709.18     1641.75    151.60 o 
  -8   2   2     7551.30     6969.81    192.08 o 
  -7   2   2     4254.70     3810.40    119.97 o 
  -6   2   2    16682.67    17207.40    408.40 o 
  -5   2   2     5507.57     5618.81    184.73 o 
  -4   2   2      364.05      442.48     32.30 o 
  -3   2   2    63772.41    69948.38   1953.40 o 
  -2   2   2     1422.02     1453.51     43.39 o 
  -1   2   2      127.71      108.57     14.16 o 
   0   2   2    10552.28    11082.78    181.97 o 
   1   2   2       81.02      129.32     15.45 o 
   2   2   2    44491.17    48791.41   1131.40 o 
   3   2   2     8833.69     8621.00    215.00 o 
   4   2   2      675.43      622.16     38.51 o 
   5   2   2      985.09      791.38     42.79 o 
   6   2   2    27236.68    28682.36    585.64 o 
   7   2   2       37.32       84.81     35.72 o 
   8   2   2      475.54      317.26     56.09 o 
   9   2   2      110.10       13.24     85.68 o 
  10   2   2      565.27      675.56    108.79 o 
  11   2   2      631.63      624.68    271.04 o 
  12   2   2       30.80      -97.69     99.16 o 
  13   2   2      632.06      695.74    126.02 o 
  14   2   2      216.73      466.50    131.21 o 
 -15   3   2      326.68      452.46    119.76 o 
 -14   3   2     1393.31     1667.54    208.50 o 
 -13   3   2      491.28      670.55    112.34 o 
 -12   3   2     7781.26     7451.91    642.55 o 
 -11   3   2       29.16       32.28     89.48 o 
 -10   3   2       26.84      -54.93     78.43 o 
  -9   3   2      176.88      335.89     83.28 o 
  -8   3   2     2270.86     2101.28     91.67 o 
  -7   3   2     1399.51     1204.27     66.91 o 
  -6   3   2      692.33      500.32     53.07 o 
  -5   3   2      513.57      414.92     38.07 o 
  -4   3   2    35714.75    38162.44   1075.06 o 
  -3   3   2    26544.79    27506.38    642.75 o 
  -2   3   2    60903.38    67961.95   1571.07 o 
  -1   3   2     6111.61     6505.08    109.97 o 
   0   3   2    22283.29    24095.37    390.25 o 
   1   3   2   151203.81   155253.81   3579.41 o 
   2   3   2      820.40      984.80     52.97 o 
   3   3   2      226.58      316.03     27.20 o 
   4   3   2     4545.08     4210.73    118.27 o 
   5   3   2    16757.01    18325.53    441.40 o 
   6   3   2     4097.80     3725.36    102.12 o 
   7   3   2    21948.61    22152.55    460.76 o 
   8   3   2     3644.90     3596.31    129.31 o 
   9   3   2    11823.22    11315.27    532.19 o 
  10   3   2      627.74      615.28    103.48 o 
  11   3   2      286.85      420.13    104.55 o 
  12   3   2      788.19      768.40    122.07 o 
  13   3   2      739.77      972.42    129.94 o 
  14   3   2       61.11       -2.98    116.73 o 
 -14   4   2        7.75      -69.36    108.16 o 
 -13   4   2       18.77      138.69    230.77 o 
 -12   4   2       36.66       33.35     94.30 o 
 -11   4   2      632.94      976.03    235.58 o 
 -10   4   2     5093.22     4639.08    253.45 o 
  -9   4   2    10305.26     9725.00    318.18 o 
  -8   4   2    11221.04    10831.15    358.76 o 
  -7   4   2      604.43      523.29     77.92 o 
  -6   4   2     1662.33     1281.64    209.24 o 
  -5   4   2     3667.02     3639.20    134.69 o 
  -4   4   2    27300.47    29638.32    695.50 o 
  -3   4   2    14744.89    14706.89    351.40 o 
  -2   4   2     1483.86     1788.86     77.97 o 
  -1   4   2      975.33     1032.59     29.19 o 
   0   4   2     2828.03     3108.91     64.86 o 
   1   4   2      461.62      476.03     28.30 o 
   2   4   2     1204.83     1304.72     55.76 o 
   3   4   2    32127.71    33106.30    776.98 o 
   4   4   2    20834.68    22213.39    529.27 o 
   5   4   2     1082.32      993.75     65.45 o 
   6   4   2     3833.23     3490.62    109.18 o 
   7   4   2       19.43       29.70     33.20 o 
   8   4   2      126.31       68.03     54.03 o 
   9   4   2    16847.31    16203.97    606.27 o 
  10   4   2      653.19      706.68    245.34 o 
  11   4   2      533.23      401.19    112.98 o 
  12   4   2     1299.42     1598.29    144.36 o 
  13   4   2      611.19      470.47    121.04 o 
  14   4   2      329.93      395.46    128.80 o 
 -14   5   2      577.87      864.83    126.41 o 
 -13   5   2        1.49       10.38    135.11 o 
 -12   5   2     1482.88     1312.56    128.68 o 
 -11   5   2     3549.23     3416.26    176.22 o 
 -10   5   2      965.31     1032.75    108.22 o 
  -9   5   2     2155.10     2066.98     98.69 o 
  -8   5   2     1549.62     1350.12     76.10 o 
  -7   5   2     6134.31     5537.60    163.05 o 
  -6   5   2      669.25      679.25    101.16 o 
  -5   5   2    13794.20    14455.96    350.45 o 
  -4   5   2     6780.83     7759.57    196.54 o 
  -3   5   2    10189.49    10677.07    261.14 o 
  -2   5   2    42217.08    42766.09    854.70 o 
  -1   5   2    49007.57    51207.36    822.59 o 
   0   5   2    16763.87    17563.73    356.64 o 
   1   5   2    36317.95    39454.81    786.43 o 
   2   5   2     6290.48     5793.90    151.53 o 
   3   5   2     2958.89     3441.51    101.86 o 
   4   5   2     8738.68     8629.94    289.99 o 
   5   5   2    26383.70    27752.28    659.59 o 
   6   5   2      145.69      133.28     35.59 o 
   7   5   2     1121.72     1390.60    193.93 o 
   8   5   2      113.63       58.86     81.00 o 
   9   5   2     1850.94     1867.64    100.56 o 
  10   5   2     2025.03     2294.76    148.48 o 
  11   5   2     3018.74     2798.32    181.70 o 
  12   5   2     1316.51     1527.19    138.50 o 
  13   5   2     1108.46     1309.49    140.31 o 
  14   5   2      887.65      873.27    139.99 o 
 -14   6   2     2503.02     2504.97    245.89 o 
 -13   6   2        0.63       39.32    100.57 o 
 -12   6   2       35.99       77.43     95.25 o 
 -11   6   2      382.94      383.33    103.63 o 
 -10   6   2      430.94      335.43     93.09 o 
  -9   6   2      329.09      413.63     87.38 o 
  -8   6   2    11605.81    11200.64    291.62 o 
  -7   6   2     2225.08     2116.45    110.76 o 
  -6   6   2    19437.32    21197.28    612.41 o 
  -5   6   2     2790.12     2889.67    161.58 o 
  -4   6   2      657.30      892.47     73.67 o 
  -3   6   2    36036.52    39884.09   1127.00 o 
  -2   6   2    12115.00    13691.66    323.84 o 
  -1   6   2    13260.29    14312.45    257.74 o 
   0   6   2    37345.32    38850.29    774.36 o 
   1   6   2     1954.08     1857.00     57.75 o 
   2   6   2       60.91      123.49     30.51 o 
   3   6   2     3505.10     3461.89    105.24 o 
   4   6   2    41220.71    42320.37    993.72 o 
   5   6   2     2371.20     2226.03     84.07 o 
   6   6   2     3758.34     3606.38    114.15 o 
   7   6   2     7628.09     6485.31    331.79 o 
   8   6   2     5769.22     5561.05    176.16 o 
   9   6   2       19.05      -19.47     60.68 o 
  10   6   2      164.56      232.63    127.27 o 
  11   6   2       91.49      120.94    168.09 o 
  12   6   2       35.56       68.46    106.80 o 
  13   6   2        8.67       85.80    113.03 o 
  14   6   2     1100.94      932.96    148.30 o 
 -14   7   2      935.60      788.27    129.44 o 
 -13   7   2      409.44      551.41    163.01 o 
 -12   7   2      937.63     1256.10    189.95 o 
 -11   7   2       74.71       71.27     98.82 o 
 -10   7   2      307.37      276.83     99.74 o 
  -9   7   2      825.61      769.01     76.35 o 
  -8   7   2     4045.69     3835.07    166.66 o 
  -7   7   2     1300.15     1239.89    255.23 o 
  -6   7   2     4992.30     4192.21    139.72 o 
  -5   7   2     1926.81     1581.37     92.05 o 
  -4   7   2    10491.43    10236.71    316.97 o 
  -3   7   2    65570.83    69168.53   1605.35 o 
  -2   7   2     6164.23     6610.56    131.30 o 
  -1   7   2    11500.35    12187.52    222.28 o 
   0   7   2    16016.44    15327.53    317.31 o 
   1   7   2    34479.98    33696.14    676.20 o 
   2   7   2   107951.52   113101.13   2616.74 o 
   3   7   2     7839.62     7980.76    208.84 o 
   4   7   2    20906.08    22974.65    552.04 o 
   5   7   2     1811.21     1662.69     74.55 o 
   6   7   2      532.97      513.40     48.27 o 
   7   7   2    15380.71    15227.31    569.71 o 
   8   7   2     3265.54     2998.38    147.80 o 
   9   7   2     4379.83     4030.30    150.29 o 
  10   7   2      132.56       66.62    223.21 o 
  11   7   2     1519.02     1912.12    198.74 o 
  12   7   2     1357.50     1488.56    145.53 o 
  13   7   2      700.51      869.55    138.15 o 
  14   7   2      148.34       33.47    232.56 o 
 -14   8   2       91.70      -24.98    112.80 o 
 -13   8   2       45.63       45.14    108.89 o 
 -12   8   2     1139.53      962.27    126.05 o 
 -11   8   2     4174.22     3951.09    230.36 o 
 -10   8   2     1531.99     1580.07    128.11 o 
  -9   8   2      176.55      102.35     76.31 o 
  -8   8   2      167.85       98.96    138.54 o 
  -7   8   2       66.74       64.41    105.42 o 
  -6   8   2      214.81      175.03     40.51 o 
  -5   8   2    16048.22    15953.03    478.66 o 
  -4   8   2     6261.34     6738.07    182.46 o 
  -3   8   2     6384.65     6365.26    146.05 o 
  -2   8   2      229.76      239.25     36.07 o 
  -1   8   2    22356.89    22329.68    398.05 o 
   0   8   2    15588.47    16919.66    399.41 o 
   1   8   2    11768.45    11706.76    250.94 o 
   2   8   2      945.94     1422.24     88.82 o 
   3   8   2      597.98      672.16     50.64 o 
   4   8   2     8848.13     9612.93    250.34 o 
   5   8   2     1834.04     1818.02     80.67 o 
   6   8   2        2.52        4.72     56.10 o 
   7   8   2     4926.97     4745.48    194.95 o 
   8   8   2       83.40      133.17     80.44 o 
   9   8   2     1862.78     1954.39    123.37 o 
  10   8   2      549.98      407.64    111.29 o 
  11   8   2      619.49      649.85    120.73 o 
  12   8   2      149.30      217.11    111.44 o 
  13   8   2      746.12      954.51    133.58 o 
 -14   9   2       18.93       25.44    149.54 o 
 -13   9   2      549.99      682.58    130.40 o 
 -12   9   2      677.28      657.06    119.01 o 
 -11   9   2     1200.80      982.93    181.43 o 
 -10   9   2     1185.51     1283.81    125.40 o 
  -9   9   2     1255.57     1182.78    103.68 o 
  -8   9   2     3027.77     2700.34    143.47 o 
  -7   9   2     1684.42     1916.78    115.74 o 
  -6   9   2     3280.21     3452.72    116.79 o 
  -5   9   2       67.12       48.32     94.29 o 
  -4   9   2     1186.00     1398.13     68.36 o 
  -3   9   2     3676.70     4055.92    103.69 o 
  -2   9   2     1923.45     1632.09     76.22 o 
  -1   9   2      377.69      438.41     24.39 o 
   0   9   2     3514.68     3761.27    116.71 o 
   1   9   2     5942.25     5490.32    134.98 o 
   2   9   2     1090.72      985.66     63.58 o 
   3   9   2    18741.82    20534.01    754.00 o 
   4   9   2    10089.38    10831.65    281.56 o 
   5   9   2      145.75       47.36     43.51 o 
   6   9   2       63.27       40.44     44.13 o 
   7   9   2     3551.45     3328.02    166.24 o 
   8   9   2       82.61        6.39     79.38 o 
   9   9   2     5051.72     5365.69    217.29 o 
  10   9   2     1107.62     1241.14    131.47 o 
  11   9   2      902.12     1019.53    261.01 o 
  12   9   2       78.55      194.02    119.22 o 
  13   9   2      187.34      168.86    121.33 o 
 -13  10   2      182.90      332.66    131.95 o 
 -12  10   2      142.17      210.95    111.48 o 
 -11  10   2     1332.02     1227.14    172.08 o 
 -10  10   2      719.52      618.47     97.41 o 
  -9  10   2     1525.21     1283.65    106.18 o 
  -8  10   2     4304.69     3969.01    415.77 o 
  -7  10   2       47.59       -5.99    131.95 o 
  -6  10   2     7836.14     7897.18    240.74 o 
  -5  10   2       40.61      -39.70     59.95 o 
  -4  10   2     1456.94     1613.86     61.93 o 
  -3  10   2      193.41      230.42     33.88 o 
  -2  10   2    69775.23    72771.24   1285.21 o 
  -1  10   2      169.43       74.94     36.12 o 
   0  10   2     1166.80     1194.04     83.89 o 
   1  10   2     7483.45     7259.19    174.54 o 
   2  10   2     8998.16     8687.37    232.27 o 
   3  10   2     3850.62     3602.82    121.61 o 
   4  10   2       90.63      -26.14     44.94 o 
   5  10   2     1277.38     1243.72     70.42 o 
   6  10   2     1798.71     1953.18     91.53 o 
   7  10   2     9978.98     9100.96    314.03 o 
   8  10   2    10773.63    10346.91    354.74 o 
   9  10   2     1944.35     1883.01    126.81 o 
  10  10   2     3418.98     3074.31    164.88 o 
  11  10   2      454.41      433.22    118.04 o 
  12  10   2      171.13      111.85    188.57 o 
  13  10   2      295.91      270.88    129.67 o 
 -13  11   2     2370.22     2546.74    179.23 o 
 -12  11   2       84.26       29.53    116.37 o 
 -11  11   2     2995.62     2933.10    174.65 o 
 -10  11   2     1735.22     1733.30    125.85 o 
  -9  11   2      156.82       37.73     84.39 o 
  -8  11   2        6.09       31.46     84.42 o 
  -7  11   2     5244.24     4781.99    235.99 o 
  -6  11   2      788.17     1107.17    189.04 o 
  -5  11   2     8469.12     7678.38    263.59 o 
  -4  11   2    27303.90    28043.72    574.69 o 
  -3  11   2    14890.74    14425.67    306.18 o 
  -2  11   2     3178.55     3360.58     73.30 o 
  -1  11   2    22930.04    23604.13    487.42 o 
   0  11   2     2660.51     2616.36    101.42 o 
   1  11   2     2421.27     2497.00     96.68 o 
   2  11   2    11276.37    10200.64    268.34 o 
   3  11   2       24.86       25.91     45.17 o 
   4  11   2     7619.83     8080.86    225.27 o 
   5  11   2     3864.78     3676.38    130.94 o 
   6  11   2     3096.25     2711.96    192.02 o 
   7  11   2     7695.30     7497.90    370.41 o 
   8  11   2      391.18      432.00     91.18 o 
   9  11   2     2376.74     2218.97    140.58 o 
  10  11   2     3302.21     3878.86    192.56 o 
  11  11   2     1819.26     1965.99    159.87 o 
  12  11   2     4419.57     4235.27    432.95 o 
  13  11   2       81.37       76.10    121.51 o 
 -13  12   2      340.47      333.28    126.20 o 
 -12  12   2      145.56      290.39    115.48 o 
 -11  12   2        9.03     -192.70    140.47 o 
 -10  12   2       76.41      -13.49     91.62 o 
  -9  12   2       71.18      -24.63     91.07 o 
  -8  12   2     5350.17     5068.91    348.01 o 
  -7  12   2      537.44      421.98     94.70 o 
  -6  12   2       78.13      164.01     74.99 o 
  -5  12   2     3250.46     3093.04    113.29 o 
  -4  12   2     7334.89     7069.88    292.65 o 
  -3  12   2       12.30      -29.57     33.75 o 
  -2  12   2       44.11       36.68     23.65 o 
  -1  12   2     3453.70     3419.89    121.90 o 
   0  12   2     6870.91     6303.94    215.46 o 
   1  12   2       13.14      121.48     43.75 o 
   2  12   2    14313.54    15251.86    330.79 o 
   3  12   2     1136.35      999.22     69.70 o 
   4  12   2     8667.20     7686.22    223.09 o 
   5  12   2      194.63      130.77     66.95 o 
   6  12   2     1153.91     1180.66    110.71 o 
   7  12   2       15.22       -9.67     87.67 o 
   8  12   2     1031.44     1117.15    113.85 o 
   9  12   2      486.13      394.36    101.30 o 
  10  12   2     1930.87     2109.99    186.24 o 
  11  12   2      546.10      491.50    156.96 o 
  12  12   2      285.03      157.45    126.50 o 
 -13  13   2      342.46      348.07    130.28 o 
 -12  13   2     1122.14     1151.66    154.35 o 
 -11  13   2     3631.17     3997.17    280.39 o 
 -10  13   2     2031.28     2150.31    142.77 o 
  -9  13   2     2344.32     2323.78    171.67 o 
  -8  13   2      144.12      263.24    100.06 o 
  -7  13   2     4449.67     4596.16    207.30 o 
  -6  13   2        2.31        5.59     74.44 o 
  -5  13   2      263.95      188.29     78.65 o 
  -4  13   2      833.78      678.38     86.04 o 
  -3  13   2     2381.35     1874.68    112.81 o 
  -2  13   2     4959.53     4850.26    229.60 o 
  -1  13   2    12858.59    12912.07    327.23 o 
   0  13   2      112.74      136.55     54.49 o 
   1  13   2    13868.82    13193.91    292.50 o 
   2  13   2     1803.86     1823.91    148.27 o 
   3  13   2     4782.27     3961.69    173.57 o 
   4  13   2     4290.33     4054.54    142.67 o 
   5  13   2     7290.72     7216.85    282.54 o 
   6  13   2      844.44      646.24    100.19 o 
   7  13   2     1172.41     1171.66    119.98 o 
   8  13   2       52.54      -82.40     90.86 o 
   9  13   2      471.53      424.98    106.11 o 
  10  13   2        4.68      -32.66    170.16 o 
  11  13   2      212.28      206.72    158.34 o 
  12  13   2       17.49      -81.53    118.70 o 
 -12  14   2      113.78      148.76    128.13 o 
 -11  14   2      797.99      937.92    193.52 o 
 -10  14   2     1613.67     1911.90    242.59 o 
  -9  14   2      558.71      653.15    130.57 o 
  -8  14   2     1722.54     1799.47    134.19 o 
  -7  14   2      936.88     1009.52    111.46 o 
  -6  14   2       43.11       34.64    127.00 o 
  -5  14   2      604.54      601.94     90.92 o 
  -4  14   2      698.39      657.64     87.57 o 
  -3  14   2     3975.95     3536.42    166.68 o 
  -2  14   2        0.70      -13.32     56.97 o 
  -1  14   2     2689.19     2360.45    162.18 o 
   0  14   2      458.84      498.36     70.14 o 
   1  14   2     8700.84     7859.76    225.76 o 
   2  14   2     1575.36     1501.40     75.86 o 
   3  14   2    17617.92    17074.24    432.95 o 
   4  14   2      660.52      545.42     68.97 o 
   5  14   2      325.16      303.11     65.10 o 
   6  14   2     1169.11     1167.89    172.63 o 
   7  14   2      216.46      275.15     97.66 o 
   8  14   2       44.35      120.40    101.53 o 
   9  14   2     1355.08     1306.73    206.03 o 
  10  14   2      787.62      637.28    116.03 o 
  11  14   2      839.50      796.63    184.18 o 
  12  14   2      587.41      575.89    179.37 o 
 -12  15   2      228.59      404.09    180.33 o 
 -11  15   2      108.97      -56.35    166.31 o 
 -10  15   2      902.23     1101.48    193.52 o 
  -9  15   2      302.75      245.06    123.15 o 
  -8  15   2     2408.48     2396.94    156.34 o 
  -7  15   2      169.56      200.57    102.96 o 
  -6  15   2      337.12      208.64    134.70 o 
  -5  15   2       13.82      -42.87     59.69 o 
  -4  15   2     3045.31     2841.09    238.33 o 
  -3  15   2     4057.96     3935.96    175.00 o 
  -2  15   2     7424.31     6888.81    203.94 o 
  -1  15   2      146.07      128.78     63.38 o 
   0  15   2     3963.62     3683.10    119.65 o 
   1  15   2     9218.87     9114.73    220.84 o 
   2  15   2     5183.44     4463.15    273.25 o 
   3  15   2      433.56      431.75     67.27 o 
   4  15   2     3297.03     3333.53    134.49 o 
   5  15   2      160.42      250.02     71.17 o 
   6  15   2     1924.69     2002.62    140.85 o 
   7  15   2    10193.38     9605.20    344.22 o 
   8  15   2       24.91       40.31     96.96 o 
   9  15   2      387.99      494.05    321.07 o 
  10  15   2      326.94      333.71    112.55 o 
  11  15   2       89.46       71.47    165.48 o 
 -11  16   2       71.51       79.99    173.46 o 
 -10  16   2      548.76      745.36    126.44 o 
  -9  16   2      265.29      261.05    108.27 o 
  -8  16   2       71.98      161.99    100.59 o 
  -7  16   2      282.31      240.84    103.30 o 
  -6  16   2     6479.85     5925.24    337.56 o 
  -5  16   2     3751.33     3519.18    142.16 o 
  -4  16   2    11539.04    10584.66    370.56 o 
  -3  16   2     4195.26     3993.73    181.87 o 
  -2  16   2     2332.78     2345.25    112.28 o 
  -1  16   2     5421.74     5542.64    257.74 o 
   0  16   2     2724.58     2620.13    119.95 o 
   1  16   2      667.76      775.47     69.00 o 
   2  16   2      121.55      271.33     60.60 o 
   3  16   2       51.88       -0.30     62.38 o 
   4  16   2       51.86      209.57     67.00 o 
   5  16   2      157.42      150.13     68.18 o 
   6  16   2     3120.28     3354.93    184.94 o 
   7  16   2      672.16      738.18    205.34 o 
   8  16   2       13.30       10.48    137.86 o 
   9  16   2     3866.89     3882.92    205.14 o 
  10  16   2        6.29       28.29    110.06 o 
  11  16   2       57.47      119.85    166.58 o 
 -11  17   2      529.95      793.45    126.99 o 
 -10  17   2       43.66      278.08    120.25 o 
  -9  17   2       26.09      -57.35    110.36 o 
  -8  17   2        0.90     -128.24     98.58 o 
  -7  17   2     3183.30     3435.93    276.13 o 
  -6  17   2     1967.36     1923.66    317.77 o 
  -5  17   2       15.46      -23.41     67.79 o 
  -4  17   2     9030.64     9095.49    260.34 o 
  -3  17   2     1954.97     1875.46    149.56 o 
  -2  17   2       92.62       23.86     58.94 o 
  -1  17   2      588.66      685.72     81.85 o 
   0  17   2      172.74      148.82     59.63 o 
   1  17   2      569.70      404.38     65.64 o 
   2  17   2      575.99      548.58     68.98 o 
   3  17   2     2145.61     1711.21     99.72 o 
   4  17   2     2646.57     2644.67    139.70 o 
   5  17   2      328.64      272.34     73.03 o 
   6  17   2     1839.61     1802.47    149.23 o 
   7  17   2      420.43      315.35    116.23 o 
   8  17   2      366.01      405.36    122.30 o 
   9  17   2       22.33      -21.23    109.21 o 
  10  17   2        6.91       96.00    117.51 o 
 -10  18   2      636.63      830.36    137.29 o 
  -9  18   2      981.40     1006.61    138.59 o 
  -8  18   2       74.95       26.72    139.37 o 
  -7  18   2    17541.13    17963.57    575.07 o 
  -6  18   2      117.55      161.29    105.35 o 
  -5  18   2     6077.36     5498.34    326.02 o 
  -4  18   2     2669.89     2678.73    127.72 o 
  -3  18   2     2771.92     3008.36    252.94 o 
  -2  18   2       91.19      -47.89     60.78 o 
  -1  18   2       88.94      184.91     70.43 o 
   0  18   2     2349.73     2124.39    129.82 o 
   1  18   2       64.82       29.06     61.97 o 
   2  18   2       23.41       60.07     61.09 o 
   3  18   2     6596.20     6871.05    215.99 o 
   4  18   2        0.54       54.07     70.73 o 
   5  18   2     2161.52     2679.00    178.40 o 
   6  18   2      192.35       69.63    107.39 o 
   7  18   2      682.50      947.91    135.28 o 
   8  18   2     4118.43     4361.25    360.24 o 
   9  18   2       11.74       44.68    115.08 o 
  10  18   2      132.13       31.02    119.90 o 
 -10  19   2       74.30     -161.15    117.71 o 
  -9  19   2      924.88     1058.42    140.26 o 
  -8  19   2      359.18      225.10    127.69 o 
  -7  19   2       92.40      171.20    116.04 o 
  -6  19   2     2471.50     2840.70    269.25 o 
  -5  19   2      537.90      865.90    160.54 o 
  -4  19   2     1944.28     1947.49    134.81 o 
  -3  19   2      140.00      182.14    108.57 o 
  -2  19   2     1030.65     1093.80     83.16 o 
  -1  19   2     3444.54     3384.66    125.55 o 
   0  19   2       45.98      168.38     65.05 o 
   1  19   2       49.33      110.38     65.26 o 
   2  19   2      379.30      546.85     99.41 o 
   3  19   2       30.61       10.51     72.82 o 
   4  19   2      313.41      317.51     79.48 o 
   5  19   2      225.51      212.18    262.24 o 
   6  19   2     2921.95     3017.38    187.36 o 
   7  19   2      106.29      100.21    115.05 o 
   8  19   2     8371.69     9446.14    360.43 o 
   9  19   2      995.24     1108.63    210.84 o 
  -9  20   2       80.85     -184.90    123.27 o 
  -8  20   2     1937.36     1943.38    162.86 o 
  -7  20   2      953.32     1169.88    343.34 o 
  -6  20   2     2449.24     2906.67    192.97 o 
  -5  20   2       40.52      131.18    115.29 o 
  -4  20   2     4630.05     4321.80    208.47 o 
  -3  20   2     1905.87     1738.73    111.69 o 
  -2  20   2      626.38      639.53    109.19 o 
  -1  20   2      106.82      125.43     68.66 o 
   0  20   2      849.91     1019.64    143.87 o 
   1  20   2     1754.96     1731.13     96.36 o 
   2  20   2     3375.38     3481.29    151.94 o 
   3  20   2     3477.91     3252.24    143.38 o 
   4  20   2      711.32      580.04     89.20 o 
   5  20   2      827.53     1019.97    319.97 o 
   6  20   2      430.92      396.86    290.56 o 
   7  20   2      952.44     1065.52    142.56 o 
   8  20   2       52.57      184.18    124.86 o 
  -8  21   2      655.54     1068.68    146.65 o 
  -7  21   2        0.75      -32.82    123.97 o 
  -6  21   2       38.55     -177.54    118.36 o 
  -5  21   2      328.73      537.64    240.12 o 
  -4  21   2     1035.36     1174.97    129.26 o 
  -3  21   2     1774.47     1651.13    111.50 o 
  -2  21   2     4182.92     4206.22    145.67 o 
  -1  21   2     4732.07     4468.55    149.89 o 
   0  21   2      260.39      260.23     74.18 o 
   1  21   2      108.38      163.87     73.92 o 
   2  21   2      504.55      463.78     85.19 o 
   3  21   2      171.07      216.36     83.02 o 
   4  21   2       42.16      -71.78     77.21 o 
   5  21   2     5854.85     5711.37    261.28 o 
   6  21   2      665.16      771.03    152.01 o 
   7  21   2      509.65      689.59    134.71 o 
  -7  22   2       21.35      163.96    126.74 o 
  -6  22   2     1591.33     1612.42    205.89 o 
  -5  22   2      843.23      832.82    140.46 o 
  -4  22   2      379.60      386.08    102.00 o 
  -3  22   2     2046.42     1993.30    159.17 o 
  -2  22   2      185.66      269.63     78.67 o 
  -1  22   2      186.72      245.67     76.76 o 
   0  22   2      717.30      727.32     83.78 o 
   1  22   2     3175.05     2957.70    126.74 o 
   2  22   2     1911.87     1799.49    121.99 o 
   3  22   2      878.04     1071.39    101.99 o 
   4  22   2       64.18       11.39    116.78 o 
   5  22   2       87.37      220.65    127.96 o 
   6  22   2      281.51      246.28    129.78 o 
  -6  23   2      546.31      579.79    287.95 o 
  -5  23   2      161.48      211.21    247.26 o 
  -4  23   2      324.17      614.87    137.17 o 
  -3  23   2       51.44      -21.02    172.38 o 
  -2  23   2     6105.76     6230.87    218.55 o 
  -1  23   2     1754.70     1851.25    107.69 o 
   0  23   2      110.81       84.00     76.43 o 
   1  23   2     5272.39     5579.77    176.41 o 
   2  23   2      375.35      307.50     94.08 o 
   3  23   2      543.81      659.95    102.48 o 
   4  23   2      170.70      285.85    127.19 o 
   5  23   2      741.69      678.44    150.11 o 
  -4  24   2       38.80      -15.20    130.53 o 
  -3  24   2       55.25       49.07    107.91 o 
  -2  24   2      107.70      171.19    111.49 o 
  -1  24   2      230.38      360.06    101.07 o 
   0  24   2     1107.13     1230.72    166.33 o 
   1  24   2      239.48      252.85    104.00 o 
   2  24   2      173.22      141.96     92.56 o 
   3  24   2       44.63       16.60     88.28 o 
   4  24   2     3445.02     4040.52    232.05 o 
  -1  25   2       14.61       99.85     90.66 o 
   0  25   2      157.41      176.13    100.96 o 
   1  25   2      678.69     1003.94    185.42 o 
 -15   1   3      122.45      -39.73    110.59 o 
 -14   1   3     1597.97     1524.80    136.51 o 
 -13   1   3      540.11      622.64    163.01 o 
 -12   1   3      406.28      529.24    100.30 o 
 -11   1   3     7044.80     6745.49    248.30 o 
 -10   1   3       69.64       93.55     78.01 o 
  -9   1   3        5.36       47.34     86.87 o 
  -8   1   3     4477.61     4481.53    176.69 o 
  -7   1   3     2461.51     2458.04     88.39 o 
  -6   1   3      772.99      858.05     83.02 o 
  -5   1   3       96.57       87.52     26.80 o 
  -4   1   3     3133.82     3739.35     86.07 o 
  -3   1   3     3271.57     4095.52     90.59 o 
  -2   1   3     1302.06     1543.22     33.08 o 
  -1   1   3    45936.88    51128.16    903.45 o 
   0   1   3     2203.22     2256.81     59.07 o 
   1   1   3    47768.28    52527.25   1218.37 o 
   2   1   3    12203.70    12553.97    302.98 o 
   3   1   3    27192.54    28440.84    573.62 o 
   4   1   3     9358.76     8282.90    184.82 o 
   5   1   3    17620.73    18220.10    380.77 o 
   6   1   3     6583.17     6437.38    156.94 o 
   7   1   3    11111.04    11563.01    258.04 o 
   8   1   3      327.77      266.53     59.90 o 
   9   1   3     7143.50     6642.35    251.46 o 
  10   1   3      156.72      243.65    103.03 o 
  11   1   3     4088.75     4348.11    210.18 o 
  12   1   3     1034.50      987.12    133.31 o 
  13   1   3     3271.74     3762.20    208.17 o 
  14   1   3     3244.93     3417.21    203.77 o 
 -15   2   3        4.87        3.93    108.49 o 
 -14   2   3       13.72      -38.42    101.40 o 
 -13   2   3       58.89      -14.44     92.13 o 
 -12   2   3      373.80      375.54     97.19 o 
 -11   2   3     2815.23     2596.00    208.09 o 
 -10   2   3    18807.71    17313.07    713.06 o 
  -9   2   3     2064.66     2018.79    119.83 o 
  -8   2   3    27405.41    27615.69    643.37 o 
  -7   2   3     5720.89     5283.23    150.48 o 
  -6   2   3     9358.04     9661.29    274.34 o 
  -5   2   3     3639.72     3855.28    110.51 o 
  -4   2   3      917.34     1127.42     80.25 o 
  -3   2   3    30524.51    32182.01    750.75 o 
  -2   2   3    17315.90    19906.40    400.74 o 
  -1   2   3    34349.69    36960.11    655.67 o 
   0   2   3    26988.78    27110.12    437.76 o 
   1   2   3     7662.02     8409.20    205.83 o 
   2   2   3     7912.89     9185.91    244.19 o 
   3   2   3    13626.18    15101.68    364.94 o 
   4   2   3     7653.41     7851.86    203.06 o 
   5   2   3      122.78      170.94     33.78 o 
   6   2   3      944.29     1000.10     53.21 o 
   7   2   3    11326.37    11356.74    254.11 o 
   8   2   3     1300.74     1447.91     94.00 o 
   9   2   3     2492.69     2485.67    147.47 o 
  10   2   3     3638.42     4504.98    250.42 o 
  11   2   3     1357.05     1614.79    139.99 o 
  12   2   3      334.42      706.34    125.63 o 
  13   2   3      506.33      720.19    207.95 o 
  14   2   3      298.11      233.28    125.49 o 
 -15   3   3        3.25       68.68    110.37 o 
 -14   3   3      564.46      842.78    185.41 o 
 -13   3   3      392.40      350.04    101.88 o 
 -12   3   3      417.19      588.38    126.86 o 
 -11   3   3      347.70      349.52     90.11 o 
 -10   3   3     2318.51     2417.16    181.01 o 
  -9   3   3      510.27      678.54    125.76 o 
  -8   3   3      138.99       26.84     44.60 o 
  -7   3   3     2491.47     1978.88     82.65 o 
  -6   3   3     1959.96     2396.74    117.21 o 
  -5   3   3    10826.25    11574.93    281.17 o 
  -4   3   3    26031.71    28525.83    668.35 o 
  -3   3   3    34864.31    37810.23    879.44 o 
  -2   3   3     4261.58     4346.58     96.77 o 
  -1   3   3    31178.74    34210.82    550.42 o 
   0   3   3      208.95      190.59     14.79 o 
   1   3   3    45912.80    48684.54   1129.11 o 
   2   3   3     6627.49     7357.80    186.89 o 
   3   3   3    17180.69    18027.88    431.62 o 
   4   3   3     5544.91     5664.60    152.88 o 
   5   3   3     6723.63     6544.11    176.60 o 
   6   3   3     9111.03     9728.20    218.74 o 
   7   3   3     6357.36     6443.94    157.85 o 
   8   3   3      500.49      562.26     75.20 o 
   9   3   3      509.40      757.93    106.38 o 
  10   3   3       34.03      310.24    178.13 o 
  11   3   3     1461.33     1337.13    130.95 o 
  12   3   3      812.47     1017.43    131.30 o 
  13   3   3      299.60      163.34    119.25 o 
  14   3   3       81.98      -34.12    121.17 o 
 -15   4   3       28.08      -33.97    111.61 o 
 -14   4   3        2.56      -28.38    141.57 o 
 -13   4   3      482.53      521.99    275.99 o 
 -12   4   3      854.40      795.70    111.70 o 
 -11   4   3      425.35      468.08     95.31 o 
 -10   4   3      148.16      350.48    112.29 o 
  -9   4   3      420.07      297.43     94.56 o 
  -8   4   3     5406.82     4862.23    179.48 o 
  -7   4   3    17208.71    16887.93    407.48 o 
  -6   4   3    14083.61    15540.34    373.37 o 
  -5   4   3    10079.90     9011.99    278.67 o 
  -4   4   3     6438.46     7193.38    181.04 o 
  -3   4   3     8306.95     8402.08    221.57 o 
  -2   4   3      479.60      435.84     25.49 o 
  -1   4   3      584.01      646.67     21.38 o 
   0   4   3    38505.44    40821.70    721.69 o 
   1   4   3    18672.21    20513.53    504.17 o 
   2   4   3     1995.78     2328.52    230.64 o 
   3   4   3    33403.58    35271.99    827.73 o 
   4   4   3    22891.08    23011.86    547.52 o 
   5   4   3    16109.72    16708.99    407.26 o 
   6   4   3     1393.41     1214.63     62.63 o 
   7   4   3      402.23      449.30     48.76 o 
   8   4   3     5663.57     5584.51    175.31 o 
   9   4   3     3873.10     4019.44    196.41 o 
  10   4   3     2659.64     2381.86    154.63 o 
  11   4   3      386.07      414.21    125.49 o 
  12   4   3        2.76       44.82    129.47 o 
  13   4   3      253.11      316.24    146.24 o 
  14   4   3       30.98       58.13    121.62 o 
 -14   5   3       33.15      218.14    105.36 o 
 -13   5   3      934.63     1003.45    124.30 o 
 -12   5   3     2535.30     2452.95    150.24 o 
 -11   5   3       30.83       66.85     88.00 o 
 -10   5   3      467.50      435.19     92.63 o 
  -9   5   3     7467.27     6961.92    200.26 o 
  -8   5   3      240.28      211.35     53.28 o 
  -7   5   3      227.84      280.87     74.49 o 
  -6   5   3    32104.59    33551.42    958.50 o 
  -5   5   3    15913.80    17246.00    413.90 o 
  -4   5   3     1086.73     1277.99     97.58 o 
  -3   5   3    10885.00    10396.63    219.04 o 
  -2   5   3    34866.33    35104.07    703.66 o 
  -1   5   3    89135.49    93429.31   1491.81 o 
   0   5   3    10275.59    11115.08    205.37 o 
   1   5   3    30480.40    33621.18    787.65 o 
   2   5   3    19449.04    19759.65    471.62 o 
   3   5   3      731.42      646.24     41.25 o 
   4   5   3    49438.47    52616.56   1229.23 o 
   5   5   3     1048.05      946.47     59.08 o 
   6   5   3     4247.70     4312.31    130.83 o 
   7   5   3      554.28      702.18     78.50 o 
   8   5   3      451.15      513.98    101.90 o 
   9   5   3      537.70      645.72     73.80 o 
  10   5   3     7951.43     7599.88    378.93 o 
  11   5   3     1740.17     1874.83    146.57 o 
  12   5   3     3469.09     3572.86    198.78 o 
  13   5   3     1969.11     2341.14    256.75 o 
  14   5   3      362.89      229.37    126.14 o 
 -14   6   3       36.48      -32.19    114.03 o 
 -13   6   3      486.21      917.70    121.48 o 
 -12   6   3     5614.12     5341.77    224.89 o 
 -11   6   3      113.16       -4.39     88.08 o 
 -10   6   3       10.52        2.94     82.70 o 
  -9   6   3     7886.02     7356.98    211.90 o 
  -8   6   3      382.13      265.62     57.61 o 
  -7   6   3     8751.72     8830.54    401.89 o 
  -6   6   3     8634.45     8927.22    228.24 o 
  -5   6   3    56443.92    59904.59   1394.16 o 
  -4   6   3    14364.98    14482.12    352.19 o 
  -3   6   3    28523.27    29439.28    595.08 o 
  -2   6   3     5461.04     5558.20    110.84 o 
  -1   6   3    24688.92    26933.73    438.39 o 
   0   6   3      169.57      240.07     34.45 o 
   1   6   3    51915.81    53288.13   1058.51 o 
   2   6   3     6735.86     6961.97    182.31 o 
   3   6   3    11512.96    12758.31    315.81 o 
   4   6   3     2431.90     2497.76    103.05 o 
   5   6   3     2135.56     2385.92     91.10 o 
   6   6   3     4769.13     5035.75    208.36 o 
   7   6   3      362.62      372.12    112.57 o 
   8   6   3     1082.51      991.96     80.48 o 
   9   6   3     9232.05     9011.84    255.26 o 
  10   6   3       29.46        9.58     97.63 o 
  11   6   3      171.68      100.71    102.92 o 
  12   6   3      399.92      265.70    114.73 o 
  13   6   3      181.29      204.69    113.10 o 
  14   6   3      659.97      505.57    138.84 o 
 -14   7   3      781.61      936.90    240.67 o 
 -13   7   3      968.77     1160.14    129.37 o 
 -12   7   3      224.62      468.58    115.32 o 
 -11   7   3       17.83       80.35     95.52 o 
 -10   7   3      193.44       97.31     90.95 o 
  -9   7   3     3468.73     3587.95    135.89 o 
  -8   7   3     6220.17     5902.21    218.54 o 
  -7   7   3     1104.17     1189.55     83.22 o 
  -6   7   3     2477.07     2260.29     82.21 o 
  -5   7   3     7130.86     8096.05    322.80 o 
  -4   7   3    29736.51    30217.18    714.41 o 
  -3   7   3     8537.97     9032.46    196.38 o 
  -2   7   3     2194.04     2117.35     56.14 o 
  -1   7   3    44937.78    46992.77    757.17 o 
   0   7   3    13185.96    13008.75    273.05 o 
   1   7   3     4264.35     4113.10    104.43 o 
   2   7   3     4932.15     5403.57    150.33 o 
   3   7   3    30395.38    31709.92    751.63 o 
   4   7   3     2198.71     2169.23     85.77 o 
   5   7   3     2370.64     2544.41     96.06 o 
   6   7   3      346.60      317.98     46.36 o 
   7   7   3     4203.40     4140.31    177.03 o 
   8   7   3      300.84      191.89     75.61 o 
   9   7   3     2718.81     2314.89    116.35 o 
  10   7   3      932.47      664.94    112.16 o 
  11   7   3      115.13      259.22    110.22 o 
  12   7   3      109.94      -11.19    107.23 o 
  13   7   3      425.16      272.67    121.46 o 
 -14   8   3      586.48      821.16    133.24 o 
 -13   8   3        1.02      -54.02    106.10 o 
 -12   8   3      430.34      576.58    165.48 o 
 -11   8   3     1156.81     1086.71    124.54 o 
 -10   8   3       60.63       -5.29    105.69 o 
  -9   8   3      168.36       52.88     62.75 o 
  -8   8   3     7933.07     7710.96    268.09 o 
  -7   8   3     4661.83     4488.65    212.35 o 
  -6   8   3     8343.78     8493.29    223.74 o 
  -5   8   3     8838.46     8786.54    267.34 o 
  -4   8   3      110.37      176.64     35.03 o 
  -3   8   3      607.40      576.76     37.78 o 
  -2   8   3     4089.13     4527.70     88.13 o 
  -1   8   3    17936.23    17526.05    291.40 o 
   0   8   3    12632.99    12368.40    263.04 o 
   1   8   3    26124.41    27144.32    551.78 o 
   2   8   3    26681.75    26483.49    631.61 o 
   3   8   3     3312.31     3170.78    109.62 o 
   4   8   3    20257.35    22475.58    543.21 o 
   5   8   3       13.87      133.96    143.15 o 
   6   8   3       80.85       41.38     43.66 o 
   7   8   3     6253.36     6079.33    230.81 o 
   8   8   3     6788.71     7273.90    395.43 o 
   9   8   3    12227.66    11329.14    376.80 o 
  10   8   3      619.39      507.72    142.80 o 
  11   8   3     5226.56     5513.98    247.25 o 
  12   8   3      116.84       70.55    115.81 o 
  13   8   3      120.16       52.54    121.66 o 
 -14   9   3      372.86      344.58    129.05 o 
 -13   9   3      752.33      873.73    126.40 o 
 -12   9   3     8899.60     9377.42    352.68 o 
 -11   9   3     1165.91     1208.61    160.81 o 
 -10   9   3     5312.64     5573.16    293.44 o 
  -9   9   3     1293.41     1447.58    205.48 o 
  -8   9   3      906.09      851.30     90.05 o 
  -7   9   3     5662.68     5194.76    204.01 o 
  -6   9   3      645.05      741.91     54.48 o 
  -5   9   3     1183.56     1180.61     65.74 o 
  -4   9   3    81880.66    87268.52   1738.06 o 
  -3   9   3     5396.77     5641.70    134.91 o 
  -2   9   3     8683.78     7830.25    141.00 o 
  -1   9   3     1294.96     1648.74     47.06 o 
   0   9   3    41917.42    44101.36    884.50 o 
   1   9   3       10.30       82.48     63.01 o 
   2   9   3     2272.99     2176.47    111.48 o 
   3   9   3    34196.50    35026.37    830.36 o 
   4   9   3     1342.62     1309.96     80.69 o 
   5   9   3       16.27      -37.87     42.60 o 
   6   9   3    12433.17    12880.43    330.42 o 
   7   9   3      162.58       80.03     72.15 o 
   8   9   3    18173.41    18108.06    557.29 o 
   9   9   3     2501.33     2374.85    175.79 o 
  10   9   3       13.27     -107.15    101.13 o 
  11   9   3       42.25      -54.33    107.71 o 
  12   9   3      390.20      389.44    127.03 o 
  13   9   3      127.76      137.23    126.08 o 
 -14  10   3       20.82       52.02    130.43 o 
 -13  10   3       97.46      193.12    116.91 o 
 -12  10   3      380.63      563.14    148.17 o 
 -11  10   3      163.25      209.41    103.54 o 
 -10  10   3      351.44      285.49    100.47 o 
  -9  10   3     1491.75     1536.94    115.54 o 
  -8  10   3     5128.92     4815.11    366.98 o 
  -7  10   3     3618.04     3724.84    168.05 o 
  -6  10   3       29.09       81.91     47.04 o 
  -5  10   3     5733.52     5392.52    142.05 o 
  -4  10   3     1695.42     1548.61     99.99 o 
  -3  10   3     7928.06     8152.36    184.38 o 
  -2  10   3    26081.60    24801.83    408.71 o 
  -1  10   3    31764.87    32898.44    591.36 o 
   0  10   3     2816.46     2874.35     90.20 o 
   1  10   3    15811.23    15938.22    338.42 o 
   2  10   3     4099.98     3643.42    122.61 o 
   3  10   3     6123.00     6266.21    179.48 o 
   4  10   3       42.41       52.37     56.92 o 
   5  10   3     9375.24     9344.01    251.80 o 
   6  10   3     3669.51     3528.68    138.41 o 
   7  10   3     3076.90     3113.49    165.27 o 
   8  10   3      160.36      184.94     98.41 o 
   9  10   3     1639.69     1672.48    231.59 o 
  10  10   3      350.13      533.77    102.02 o 
  11  10   3     1252.78     1416.78    146.75 o 
  12  10   3       11.94       75.58    145.83 o 
  13  10   3      223.47      174.70    127.44 o 
 -13  11   3      779.41     1047.25    142.72 o 
 -12  11   3        8.38      126.08    105.46 o 
 -11  11   3        0.59       50.28    104.57 o 
 -10  11   3      450.96      519.36    142.12 o 
  -9  11   3      741.38      848.75    104.40 o 
  -8  11   3      665.04      616.13    148.30 o 
  -7  11   3     1839.81     1911.27    176.48 o 
  -6  11   3       37.07       73.65     40.09 o 
  -5  11   3      526.53      466.95     52.33 o 
  -4  11   3    18623.43    18529.42    389.77 o 
  -3  11   3      379.33      209.70     36.87 o 
  -2  11   3      468.32      464.90     32.34 o 
  -1  11   3    84273.77    86302.99   1710.25 o 
   0  11   3    30821.93    30317.65    619.19 o 
   1  11   3      956.07      988.52     56.36 o 
   2  11   3     4204.68     4050.62    133.71 o 
   3  11   3    19067.45    19930.54    490.21 o 
   4  11   3      277.95      265.92     55.95 o 
   5  11   3    13422.74    13746.88    785.94 o 
   6  11   3      494.95      456.76     62.33 o 
   7  11   3     2212.76     2182.71    134.46 o 
   8  11   3     2484.75     2219.95    141.50 o 
   9  11   3      848.19      716.09    101.56 o 
  10  11   3        6.98      -16.74    114.90 o 
  11  11   3        7.60        1.22    204.24 o 
  12  11   3      114.02      270.76    119.48 o 
 -13  12   3      631.00      588.93    136.93 o 
 -12  12   3     3972.03     4149.33    224.71 o 
 -11  12   3      192.15      299.08    150.36 o 
 -10  12   3       19.41       38.74     92.23 o 
  -9  12   3     2062.67     1953.95    130.61 o 
  -8  12   3      845.52      916.82    127.41 o 
  -7  12   3       93.25       48.33     81.78 o 
  -6  12   3       44.40       48.86     51.51 o 
  -5  12   3    17889.17    17742.32    376.05 o 
  -4  12   3        1.58       61.35     40.08 o 
  -3  12   3      657.38      724.01     48.29 o 
  -2  12   3     2377.52     2214.76     70.63 o 
  -1  12   3    10773.53    10425.77    242.50 o 
   0  12   3      160.58      149.97     45.16 o 
   1  12   3     4830.51     5361.97    246.35 o 
   2  12   3    10425.84    10242.24    272.31 o 
   3  12   3     2173.88     2214.32    107.90 o 
   4  12   3     1491.59     1303.07     81.06 o 
   5  12   3     4575.23     4821.04    160.47 o 
   6  12   3     1820.82     1628.07    119.44 o 
   7  12   3        0.91     -103.05     79.41 o 
   8  12   3      401.45      502.98    222.25 o 
   9  12   3       46.65       68.26     95.25 o 
  10  12   3       26.03       61.17     94.85 o 
  11  12   3      803.44      926.10    178.13 o 
  12  12   3      308.01      301.84    131.74 o 
 -13  13   3      759.16      924.60    144.28 o 
 -12  13   3       85.59      186.14    122.35 o 
 -11  13   3      152.23      162.73    150.91 o 
 -10  13   3     2026.92     1869.12    166.03 o 
  -9  13   3     3470.68     3381.98    588.81 o 
  -8  13   3     1387.75     1169.86    118.95 o 
  -7  13   3     8419.47     7571.13    323.41 o 
  -6  13   3    10403.47     9781.89    342.51 o 
  -5  13   3     3053.25     2991.97    154.29 o 
  -4  13   3      562.73      429.29     61.27 o 
  -3  13   3     4167.70     3961.15    184.34 o 
  -2  13   3     7281.89     7031.23    173.97 o 
  -1  13   3     8295.54     8178.69    195.85 o 
   0  13   3     1660.92     1701.02    148.15 o 
   1  13   3     1308.72     1257.26     68.01 o 
   2  13   3      701.55      663.25     65.84 o 
   3  13   3     2147.62     2184.80    157.37 o 
   4  13   3    18441.32    18328.45    558.78 o 
   5  13   3       64.99       62.11     68.42 o 
   6  13   3      410.81      261.17     91.52 o 
   7  13   3       82.78       27.61     88.01 o 
   8  13   3     1478.51     1607.55    137.58 o 
   9  13   3      589.16      420.82    110.40 o 
  10  13   3     4467.08     4644.77    296.47 o 
  11  13   3     1323.99     1480.55    201.77 o 
  12  13   3       98.41      259.84    134.47 o 
 -12  14   3     1154.71     1417.46    157.74 o 
 -11  14   3     1317.52     1684.52    206.44 o 
 -10  14   3      174.40      369.60    106.55 o 
  -9  14   3    13223.86    12869.10    428.75 o 
  -8  14   3      749.29      692.00    109.45 o 
  -7  14   3      970.17      907.68    156.41 o 
  -6  14   3     1338.71     1396.52    115.33 o 
  -5  14   3     1004.45     1021.97     95.65 o 
  -4  14   3      161.21       55.42     58.19 o 
  -3  14   3     8886.79     8657.15    283.54 o 
  -2  14   3     2543.02     2627.64    100.90 o 
  -1  14   3      202.01      199.58     76.42 o 
   0  14   3      110.71      102.42     50.93 o 
   1  14   3     2857.94     2787.43    101.43 o 
   2  14   3       87.97       17.64     54.50 o 
   3  14   3       95.74       77.33     83.15 o 
   4  14   3     5696.04     5603.01    180.46 o 
   5  14   3      185.28       51.46     61.95 o 
   6  14   3     1293.24     1338.77    232.56 o 
   7  14   3       55.01       57.28     95.57 o 
   8  14   3     1081.96     1035.15    126.69 o 
   9  14   3       55.77       -0.56    101.72 o 
  10  14   3       24.53      122.99    110.90 o 
  11  14   3       22.31      120.68    164.93 o 
 -12  15   3      211.66      324.92    181.98 o 
 -11  15   3     1740.76     1853.58    212.49 o 
 -10  15   3       14.94      -35.78    102.97 o 
  -9  15   3     1644.81     1773.35    159.71 o 
  -8  15   3      313.88      165.39     98.30 o 
  -7  15   3     2117.99     1892.89    196.27 o 
  -6  15   3      703.74      898.31    104.94 o 
  -5  15   3      221.15      190.14     63.38 o 
  -4  15   3     4395.58     3790.54    140.05 o 
  -3  15   3    10449.23     9404.15    268.22 o 
  -2  15   3     4034.40     4029.21    124.42 o 
  -1  15   3     3020.84     2746.72    104.58 o 
   0  15   3     3000.27     2746.26    166.44 o 
   1  15   3     3933.71     3838.15    124.48 o 
   2  15   3      251.54      296.77     63.97 o 
   3  15   3    26816.04    25485.95   1146.46 o 
   4  15   3     1933.07     1855.95    103.90 o 
   5  15   3     1205.92     1191.02     86.49 o 
   6  15   3     3207.60     3290.28    264.58 o 
   7  15   3    13314.45    13654.92    452.74 o 
   8  15   3     2210.17     2169.82    153.22 o 
   9  15   3      516.29      438.73    118.37 o 
  10  15   3      650.25      698.00    127.01 o 
  11  15   3       79.49       68.17    166.31 o 
 -11  16   3      703.29     1176.80    195.45 o 
 -10  16   3     2269.08     2424.37    165.60 o 
  -9  16   3     1416.59     1345.77    141.02 o 
  -8  16   3     7765.40     8181.48    386.36 o 
  -7  16   3     6256.38     5881.81    337.56 o 
  -6  16   3     4863.98     4746.90    207.06 o 
  -5  16   3      394.09      297.43     67.06 o 
  -4  16   3       45.44       68.15     67.45 o 
  -3  16   3       24.46       76.19     62.66 o 
  -2  16   3     1348.37     1198.38     82.29 o 
  -1  16   3     2631.08     2603.57    103.27 o 
   0  16   3    47231.37    47651.71   1134.43 o 
   1  16   3       57.39       49.51     58.10 o 
   2  16   3      287.54      306.71     67.76 o 
   3  16   3     7981.38     6987.18    211.86 o 
   4  16   3     3236.33     3133.62    133.07 o 
   5  16   3      696.87      614.62     79.02 o 
   6  16   3     7658.75     6933.88    275.00 o 
   7  16   3     3675.95     4020.72    434.46 o 
   8  16   3      786.00      964.41    129.25 o 
   9  16   3      503.29      527.32    126.94 o 
  10  16   3     3934.48     4170.23    278.05 o 
  11  16   3      457.80      562.97    186.10 o 
 -11  17   3     3537.09     3451.13    199.47 o 
 -10  17   3     1137.02     1195.21    138.31 o 
  -9  17   3       34.21     -193.38    128.92 o 
  -8  17   3      650.63      729.79    122.02 o 
  -7  17   3      791.94      796.90    164.38 o 
  -6  17   3      208.87      217.05     92.55 o 
  -5  17   3     1378.27     1389.28    185.37 o 
  -4  17   3      844.88      928.71     83.70 o 
  -3  17   3    10813.60     9744.22    282.96 o 
  -2  17   3      325.90      363.29     64.09 o 
  -1  17   3     7926.53     7104.01    186.33 o 
   0  17   3     2485.80     2666.48    107.38 o 
   1  17   3       25.72      109.29     60.65 o 
   2  17   3    14281.53    13573.57    361.57 o 
   3  17   3     2804.95     2657.22    125.02 o 
   4  17   3     4843.74     4462.83    273.49 o 
   5  17   3      145.55      180.97     71.79 o 
   6  17   3        0.06     -124.48     98.93 o 
   7  17   3     2011.66     1848.96    241.63 o 
   8  17   3      468.28      367.98    118.34 o 
   9  17   3        4.45      -40.93    108.17 o 
  10  17   3     1442.57     1644.07    233.38 o 
 -10  18   3      911.75     1087.09    141.49 o 
  -9  18   3       16.94      -53.33    190.22 o 
  -8  18   3     1166.38     1087.08    135.76 o 
  -7  18   3      173.74       92.56    109.83 o 
  -6  18   3     1229.35     1061.62    165.76 o 
  -5  18   3      883.95      725.87    176.34 o 
  -4  18   3      266.77      221.78     71.66 o 
  -3  18   3     3899.30     3699.59    146.61 o 
  -2  18   3       67.63       42.16     60.70 o 
  -1  18   3       17.24       90.09     59.63 o 
   0  18   3       11.39      -16.02     70.74 o 
   1  18   3       23.14      -72.84     59.55 o 
   2  18   3     5243.73     4773.44    168.76 o 
   3  18   3     2553.23     2521.66    123.35 o 
   4  18   3     2686.57     2750.52    129.80 o 
   5  18   3      242.70      321.06    144.73 o 
   6  18   3      281.53      310.47    110.96 o 
   7  18   3      102.69      121.49    113.12 o 
   8  18   3        2.92      -10.79    110.69 o 
   9  18   3      532.08      543.32    171.81 o 
 -10  19   3      317.41      362.24    131.87 o 
  -9  19   3      847.01     1217.27    220.46 o 
  -8  19   3     1244.42     1037.31    142.53 o 
  -7  19   3      565.61      782.44    130.59 o 
  -6  19   3      408.47      353.23    154.49 o 
  -5  19   3      646.56      886.64    113.50 o 
  -4  19   3        5.65       51.45     73.80 o 
  -3  19   3     2139.64     2035.99    115.47 o 
  -2  19   3     1459.16     1498.35    118.32 o 
  -1  19   3     4933.42     4505.80    146.02 o 
   0  19   3       41.52      -16.30     61.90 o 
   1  19   3     3111.42     2982.69    119.68 o 
   2  19   3      545.40      530.39     82.00 o 
   3  19   3       43.62       55.63     74.19 o 
   4  19   3     1157.21     1200.19    155.50 o 
   5  19   3     3524.37     3545.29    200.99 o 
   6  19   3      444.16      375.54    118.56 o 
   7  19   3       89.44      135.49    116.82 o 
   8  19   3       21.24      199.25    121.21 o 
   9  19   3      249.94      301.74    296.47 o 
  -9  20   3     1282.38     1558.73    155.35 o 
  -8  20   3     4441.35     4398.90    394.05 o 
  -7  20   3      342.77      312.14    121.33 o 
  -6  20   3     2301.85     2441.57    228.98 o 
  -5  20   3        8.03       12.04     97.42 o 
  -4  20   3      430.63      346.86     84.13 o 
  -3  20   3      822.40      868.72     94.49 o 
  -2  20   3     3936.59     3888.71    139.57 o 
  -1  20   3      966.19      879.48     90.23 o 
   0  20   3      193.96      211.09     68.48 o 
   1  20   3     2109.45     2245.22    109.30 o 
   2  20   3     7677.62     7783.17    252.35 o 
   3  20   3      433.12      593.99    119.47 o 
   4  20   3     1146.20     1161.25    135.38 o 
   5  20   3     2505.97     2617.44    326.98 o 
   6  20   3     1268.30     1252.01    144.65 o 
   7  20   3     1913.97     1912.76    172.89 o 
   8  20   3      995.14     1248.30    152.82 o 
  -8  21   3      349.12      427.46    140.18 o 
  -7  21   3     2655.31     2891.93    194.81 o 
  -6  21   3      255.26      364.55    127.16 o 
  -5  21   3      720.11      914.83    186.10 o 
  -4  21   3     3875.68     3706.07    266.23 o 
  -3  21   3       49.72      -51.91     76.23 o 
  -2  21   3     1043.88     1299.95    106.45 o 
  -1  21   3       74.28       57.48     68.67 o 
   0  21   3      595.26      720.23     80.42 o 
   1  21   3       71.49       41.79     69.58 o 
   2  21   3       12.91       59.76     82.21 o 
   3  21   3      688.39      645.80     93.62 o 
   4  21   3      531.41      660.76     93.35 o 
   5  21   3      647.84      814.35    138.37 o 
   6  21   3      200.36      168.76    130.62 o 
   7  21   3       47.75       56.44    119.14 o 
  -7  22   3     5907.69     6632.59    294.12 o 
  -6  22   3       13.54      -47.40    118.49 o 
  -5  22   3     2846.63     3174.70    254.55 o 
  -4  22   3      884.12     1008.49    206.17 o 
  -3  22   3      843.53      859.04    100.29 o 
  -2  22   3     3542.48     3729.63    208.28 o 
  -1  22   3      545.31      702.09     83.55 o 
   0  22   3       37.17      -10.38     69.26 o 
   1  22   3     2857.49     2775.15    122.36 o 
   2  22   3      618.76      664.04     97.17 o 
   3  22   3     2554.65     2567.40    136.30 o 
   4  22   3       63.45       61.90    122.61 o 
   5  22   3      214.47      260.00    132.68 o 
   6  22   3      253.78      278.82    130.08 o 
  -6  23   3        2.84       71.79    125.85 o 
  -5  23   3        2.83     -106.43    137.72 o 
  -4  23   3     1742.09     1969.86    225.41 o 
  -3  23   3      751.75      856.50    110.94 o 
  -2  23   3     1570.94     1829.10    145.06 o 
  -1  23   3      472.95      696.95    105.37 o 
   0  23   3        9.53       -3.63     74.30 o 
   1  23   3      740.75      938.30     90.98 o 
   2  23   3     4579.56     4418.14    180.68 o 
   3  23   3      271.59      279.02    135.74 o 
   4  23   3     1334.49     1567.17    161.89 o 
   5  23   3        1.06       42.62    125.27 o 
  -4  24   3      612.20      814.21    152.60 o 
  -3  24   3      194.80      277.20    126.10 o 
  -2  24   3       21.23      156.50     90.36 o 
  -1  24   3       57.58       76.32     76.14 o 
   0  24   3      861.81      971.40     96.50 o 
   1  24   3        4.81       38.44     81.81 o 
   2  24   3       32.40       53.89     90.65 o 
   3  24   3      410.25      467.59    118.38 o 
  -1  25   3       29.49       44.00     97.67 o 
   0  25   3       84.32      128.08     81.90 o 
 -15   0   4      942.12     1239.75    186.65 o 
 -14   0   4      984.38     1116.05    183.90 o 
 -13   0   4      280.32      392.27    139.37 o 
 -12   0   4      793.38      597.88    137.72 o 
 -11   0   4      105.19      149.54    119.30 o 
 -10   0   4    18026.29    17009.32    712.79 o 
  -9   0   4      235.53      154.76     97.59 o 
  -8   0   4      207.66      258.40     91.81 o 
  -7   0   4    13939.77    13243.79    391.53 o 
  -6   0   4       91.68      182.55     32.63 o 
  -5   0   4    26555.77    28091.85    795.78 o 
  -4   0   4    70702.99    71719.92   2001.10 o 
  -3   0   4    91104.83    99681.72   2764.48 o 
  -2   0   4     8743.91     9118.56    216.50 o 
  -1   0   4     8743.57    10389.14    243.69 o 
   0   0   4     8452.56     8975.41    275.45 o 
   1   0   4    44365.35    45795.18   1914.88 o 
   2   0   4     8229.85     7995.38    248.07 o 
   3   0   4    51530.68    51847.65   1462.39 o 
   4   0   4     6276.17     6104.00    205.62 o 
   5   0   4     4113.39     3774.76    155.34 o 
   6   0   4      500.65      459.53     65.23 o 
   7   0   4    19106.27    19066.76   1033.58 o 
   8   0   4       45.32      127.85     68.62 o 
   9   0   4        8.82     -148.44    120.68 o 
  10   0   4     5242.20     4830.63    308.15 o 
  11   0   4       29.85      123.98    138.82 o 
  12   0   4      116.08       91.54    151.46 o 
  13   0   4     3101.37     3060.89    273.24 o 
  14   0   4      959.97      690.80    199.02 o 
 -15   1   4      145.87      191.26    111.16 o 
 -14   1   4      121.56      315.62    110.97 o 
 -13   1   4      445.66      423.02    103.95 o 
 -12   1   4        6.10      -10.66     88.74 o 
 -11   1   4     8681.04     8632.07    291.56 o 
 -10   1   4       20.21        0.55     78.34 o 
  -9   1   4     1766.30     1678.84    119.58 o 
  -8   1   4      506.21      603.02     78.14 o 
  -7   1   4    11819.28    11399.52    341.03 o 
  -6   1   4      478.78      529.49     40.65 o 
  -5   1   4      771.66      814.47     38.95 o 
  -4   1   4     5884.65     6169.87    132.73 o 
  -3   1   4     6315.96     7597.92    142.33 o 
  -2   1   4     6648.84     7093.83    120.43 o 
  -1   1   4    42183.80    44402.68    787.93 o 
   0   1   4     1712.70     1911.71     66.67 o 
   1   1   4   183118.27   178955.20   4123.25 o 
   2   1   4    85349.98    84642.12   1960.64 o 
   3   1   4     1099.40     1169.14     56.21 o 
   4   1   4    33782.06    32994.59    667.50 o 
   5   1   4    16288.73    16190.59    343.85 o 
   6   1   4     9207.23     8467.60    198.52 o 
   7   1   4      699.90      843.36     57.45 o 
   8   1   4     1790.45     1862.93     97.74 o 
   9   1   4     5775.04     5651.68    547.72 o 
  10   1   4     1459.55     1569.66    247.81 o 
  11   1   4       87.21      137.44    104.66 o 
  12   1   4      237.37      306.37    123.84 o 
  13   1   4        6.29     -131.41    114.10 o 
  14   1   4      663.56     1019.83    169.47 o 
 -15   2   4      969.43      989.56    125.37 o 
 -14   2   4     1290.50     1274.86    133.86 o 
 -13   2   4     1432.09     1560.61    129.44 o 
 -12   2   4     1308.29     1137.28    159.85 o 
 -11   2   4     6432.50     5946.69    297.29 o 
 -10   2   4     4892.89     4493.24    214.69 o 
  -9   2   4     4810.07     4704.43    377.70 o 
  -8   2   4     2744.25     2936.92    152.33 o 
  -7   2   4    22682.40    23033.60    537.19 o 
  -6   2   4     5808.94     5660.42    152.49 o 
  -5   2   4     7496.47     8646.71    401.79 o 
  -4   2   4     4442.15     4851.30    108.61 o 
  -3   2   4    84993.25    88103.66   1543.55 o 
  -2   2   4    11146.12    11500.58    211.39 o 
  -1   2   4    44357.16    46808.55    751.93 o 
   0   2   4    16612.32    17758.16    321.86 o 
   1   2   4    37527.62    41092.52    956.41 o 
   2   2   4    14658.49    16467.89    423.78 o 
   3   2   4      968.21     1094.56     53.59 o 
   4   2   4     8061.37     7525.51    198.28 o 
   5   2   4       20.68       29.44     33.99 o 
   6   2   4    18716.71    18041.63    382.44 o 
   7   2   4      956.23      861.23     56.06 o 
   8   2   4     1651.66     1656.31     90.07 o 
   9   2   4     1404.04     1250.94    156.55 o 
  10   2   4      292.99      463.64    109.67 o 
  11   2   4     1096.10     1209.57    206.72 o 
  12   2   4       11.67      -63.82    105.66 o 
  13   2   4      102.32      244.27    184.04 o 
  14   2   4      259.24      390.72    130.89 o 
 -15   3   4     1282.81     1643.44    146.73 o 
 -14   3   4      177.58      107.27    104.76 o 
 -13   3   4       28.08      -98.37     88.19 o 
 -12   3   4       23.48      -60.95     83.84 o 
 -11   3   4      854.33      835.82    102.58 o 
 -10   3   4      198.36      330.63     94.01 o 
  -9   3   4     4668.38     4414.33    260.05 o 
  -8   3   4     9215.97     9200.29    308.15 o 
  -7   3   4     1652.41     1475.11     68.91 o 
  -6   3   4    37373.34    38971.24    890.13 o 
  -5   3   4     6994.82     6793.24    174.39 o 
  -4   3   4      954.67      998.39     46.03 o 
  -3   3   4     6540.65     6537.92    142.79 o 
  -2   3   4    87194.55    92769.84   1639.53 o 
  -1   3   4    31683.42    33573.87    541.70 o 
   0   3   4       75.93       71.00     14.55 o 
   1   3   4     9113.13     8499.19    311.88 o 
   2   3   4    30956.14    34733.34    814.71 o 
   3   3   4     1867.29     1754.24     67.83 o 
   4   3   4     3209.05     3903.14    116.90 o 
   5   3   4    21805.68    20218.95    489.20 o 
   6   3   4      143.26      121.38     38.02 o 
   7   3   4       33.98       33.30     39.50 o 
   8   3   4     1292.45     1290.00     85.05 o 
   9   3   4       14.81        0.08    116.55 o 
  10   3   4     4401.45     4464.99    208.44 o 
  11   3   4     2686.55     2713.49    486.00 o 
  12   3   4      752.13      781.70    126.54 o 
  13   3   4        7.97     -111.85    124.11 o 
  14   3   4        1.86       60.96    125.72 o 
 -15   4   4        6.72      -74.81    111.36 o 
 -14   4   4       47.55       12.62    149.26 o 
 -13   4   4      296.86      283.63    101.50 o 
 -12   4   4     1233.01     1348.73    121.20 o 
 -11   4   4      248.85      140.57     87.88 o 
 -10   4   4     4161.69     3917.14    215.51 o 
  -9   4   4      880.54      823.32     92.13 o 
  -8   4   4     1830.93     1767.78     82.88 o 
  -7   4   4     5970.63     5938.29    165.91 o 
  -6   4   4    61795.29    66984.70   1513.37 o 
  -5   4   4    15497.91    15730.22    379.86 o 
  -4   4   4     2369.89     2682.46     83.24 o 
  -3   4   4    19557.78    20294.75    412.81 o 
  -2   4   4       36.74        9.37     23.73 o 
  -1   4   4     8629.63     8021.81    150.47 o 
   0   4   4    20953.88    20655.17    371.69 o 
   1   4   4     7793.42     8554.56    213.22 o 
   2   4   4    14904.08    15243.98    367.63 o 
   3   4   4      342.78      329.02     35.50 o 
   4   4   4     2054.76     2073.85     80.58 o 
   5   4   4     1509.27     1802.03    122.23 o 
   6   4   4    19249.97    19215.54    468.76 o 
   7   4   4      947.61      910.37     55.10 o 
   8   4   4     9114.68     8234.06    309.84 o 
   9   4   4    22656.37    21562.08    530.15 o 
  10   4   4     3144.70     3110.91    245.89 o 
  11   4   4     1555.48     1349.23    135.80 o 
  12   4   4      127.36       41.56    158.34 o 
  13   4   4       76.06       59.69    111.24 o 
  14   4   4       33.33        9.63    124.89 o 
 -15   5   4       23.25       25.52    128.79 o 
 -14   5   4      818.76      749.74    132.91 o 
 -13   5   4     1510.66     1346.15    307.05 o 
 -12   5   4     2825.31     2611.20    152.69 o 
 -11   5   4     2088.94     2120.38    133.19 o 
 -10   5   4      130.04      155.79     83.77 o 
  -9   5   4     8822.17     7706.31    496.86 o 
  -8   5   4     4344.02     4067.71    169.49 o 
  -7   5   4     8006.03     7889.32    210.33 o 
  -6   5   4    42981.64    45449.43   1284.66 o 
  -5   5   4      200.47      222.15     31.61 o 
  -4   5   4      109.09      133.66     25.12 o 
  -3   5   4      112.22      117.29     23.67 o 
  -2   5   4    46428.36    49780.16    884.89 o 
  -1   5   4      327.97      408.55     27.62 o 
   0   5   4    16004.59    16021.87    292.02 o 
   1   5   4       31.80      102.95     35.41 o 
   2   5   4      434.14      494.05     37.43 o 
   3   5   4    13091.76    13548.41    333.38 o 
   4   5   4      878.82     1005.54     55.16 o 
   5   5   4    16781.45    17170.30    420.62 o 
   6   5   4     4541.39     4239.86    249.83 o 
   7   5   4     3251.86     3189.90    111.19 o 
   8   5   4      550.86      422.52     74.77 o 
   9   5   4     2512.28     2358.24    114.48 o 
  10   5   4      379.43      338.91    101.25 o 
  11   5   4      183.89      185.15    102.52 o 
  12   5   4     2984.61     2931.66    411.65 o 
  13   5   4      108.66      105.21    121.21 o 
  14   5   4      150.96      200.43    119.12 o 
 -14   6   4        8.38       69.64    109.49 o 
 -13   6   4      456.56      313.58    127.55 o 
 -12   6   4     1355.74     1112.00    118.85 o 
 -11   6   4      211.57      263.17     94.35 o 
 -10   6   4       61.51       70.23    159.57 o 
  -9   6   4     7911.81     7900.47    221.54 o 
  -8   6   4      136.28       88.23     69.76 o 
  -7   6   4    23533.03    24091.35    702.04 o 
  -6   6   4     2805.99     3540.38    133.88 o 
  -5   6   4     7433.18     7203.49    233.51 o 
  -4   6   4     1119.57     1085.59     46.12 o 
  -3   6   4    40462.08    42157.77    845.48 o 
  -2   6   4    19900.65    19798.64    325.94 o 
  -1   6   4     5605.78     5850.88    106.44 o 
   0   6   4    36543.22    38386.63    765.84 o 
   1   6   4    10711.36     9898.37    247.52 o 
   2   6   4     1246.97     1294.43     59.87 o 
   3   6   4     8197.49     9259.14    239.27 o 
   4   6   4     2043.01     1918.34     88.99 o 
   5   6   4      907.11      974.49     59.18 o 
   6   6   4      901.58      972.07     59.96 o 
   7   6   4     1796.45     1870.63    147.89 o 
   8   6   4      933.43     1076.40    153.22 o 
   9   6   4      160.95      137.76     67.37 o 
  10   6   4      770.75      906.79    123.43 o 
  11   6   4      775.81      746.74    120.59 o 
  12   6   4      105.40      104.40    129.06 o 
  13   6   4     1709.79     1828.03    161.40 o 
 -14   7   4        2.91       25.61    106.32 o 
 -13   7   4        2.27      -20.29    100.54 o 
 -12   7   4     1889.15     2157.23    295.37 o 
 -11   7   4      362.79      623.53    165.76 o 
 -10   7   4     4703.59     4415.31    195.51 o 
  -9   7   4      294.71      188.64     62.59 o 
  -8   7   4      145.03       51.85     99.37 o 
  -7   7   4     2289.00     2072.18    111.38 o 
  -6   7   4     7536.13     7259.64    192.36 o 
  -5   7   4    41344.86    41215.86    967.31 o 
  -4   7   4       98.25       73.39     29.22 o 
  -3   7   4    74282.35    78435.22   1561.56 o 
  -2   7   4     1273.84     1308.03     55.91 o 
  -1   7   4     6970.18     6753.61    122.03 o 
   0   7   4    22120.97    23488.29    478.86 o 
   1   7   4      623.19      540.78     37.21 o 
   2   7   4     2562.66     2379.09     87.05 o 
   3   7   4    25798.77    26865.48    641.27 o 
   4   7   4      171.28      246.59     48.85 o 
   5   7   4    19472.20    20303.30    495.21 o 
   6   7   4      432.04      382.01     51.72 o 
   7   7   4     6107.62     5799.75    219.35 o 
   8   7   4      449.07      344.15    122.74 o 
   9   7   4     2507.24     2151.06    115.37 o 
  10   7   4     1108.80      982.65    122.39 o 
  11   7   4      169.93      196.78    109.23 o 
  12   7   4       24.42       70.53    114.99 o 
  13   7   4      620.58      823.19    262.38 o 
 -14   8   4      192.58      314.20    113.63 o 
 -13   8   4      141.34      147.87    109.05 o 
 -12   8   4     1575.99     1231.21    128.84 o 
 -11   8   4       55.13      152.03     97.92 o 
 -10   8   4        2.74      -31.82     84.12 o 
  -9   8   4       28.48      -40.01     63.64 o 
  -8   8   4    15138.82    15011.16    952.77 o 
  -7   8   4     8096.29     7620.93    259.33 o 
  -6   8   4      346.86      407.41     65.25 o 
  -5   8   4      946.60      793.65    110.86 o 
  -4   8   4     2720.46     2617.15     80.66 o 
  -3   8   4      929.35      907.61     54.78 o 
  -2   8   4    25462.09    25601.29    419.26 o 
  -1   8   4      497.63      573.65     34.11 o 
   0   8   4     2140.52     2381.34    143.50 o 
   1   8   4     3723.05     4055.98    106.59 o 
   2   8   4    18260.97    18789.21    457.10 o 
   3   8   4     1530.28     1732.40     78.95 o 
   4   8   4     1554.26     1212.82     66.06 o 
   5   8   4     2743.22     2761.62    105.89 o 
   6   8   4      107.32       93.85     46.11 o 
   7   8   4       47.89       -5.54    107.76 o 
   8   8   4     4671.79     4631.63    710.59 o 
   9   8   4     1277.18     1465.40    111.97 o 
  10   8   4      869.55      886.96    121.95 o 
  11   8   4      561.32      563.57    119.64 o 
  12   8   4       13.22      -11.84    107.85 o 
  13   8   4        0.55      -86.00    123.77 o 
 -14   9   4        3.07       61.48    112.56 o 
 -13   9   4        2.49       68.37    109.82 o 
 -12   9   4       26.23      111.06    101.37 o 
 -11   9   4      584.44      546.25    112.73 o 
 -10   9   4       10.17     -125.21    163.97 o 
  -9   9   4     8470.77     8064.03    282.39 o 
  -8   9   4      155.52       44.83     70.74 o 
  -7   9   4      456.50      569.90     76.29 o 
  -6   9   4     1568.39     1675.93     79.06 o 
  -5   9   4       81.44      243.87     36.56 o 
  -4   9   4     7995.42     8691.75    195.80 o 
  -3   9   4     3865.72     3945.56     91.03 o 
  -2   9   4    11123.29    12842.55    220.23 o 
  -1   9   4      928.46      841.95     45.83 o 
   0   9   4     1835.19     1652.25     79.24 o 
   1   9   4     3179.37     3559.92    100.71 o 
   2   9   4        8.72       78.92     40.55 o 
   3   9   4       44.60      105.63     45.77 o 
   4   9   4      287.92      342.32     51.46 o 
   5   9   4     5661.61     5713.25    170.67 o 
   6   9   4      114.07      231.26     51.32 o 
   7   9   4        7.39        5.28     94.84 o 
   8   9   4        2.60       13.54     81.89 o 
   9   9   4     1555.87     1643.48    234.48 o 
  10   9   4      111.12      -17.63    103.72 o 
  11   9   4      221.32      192.86    116.08 o 
  12   9   4      187.15      153.80    119.21 o 
  13   9   4       29.43      290.87    142.26 o 
 -14  10   4      186.32       -2.17    113.77 o 
 -13  10   4        7.01       67.00    104.43 o 
 -12  10   4      207.59      264.22    110.95 o 
 -11  10   4     2195.41     2185.50    149.07 o 
 -10  10   4     2270.16     2021.15    117.43 o 
  -9  10   4      674.54      632.78    106.93 o 
  -8  10   4     2729.29     2613.53    147.48 o 
  -7  10   4     6973.18     6950.07    249.33 o 
  -6  10   4      120.90      103.74     42.45 o 
  -5  10   4    34878.12    33417.79    681.65 o 
  -4  10   4     1043.10     1090.98     53.23 o 
  -3  10   4     4302.40     4542.41    101.47 o 
  -2  10   4    20970.48    23035.93    383.00 o 
  -1  10   4      245.94      497.83     36.09 o 
   0  10   4     3226.77     3129.38     95.44 o 
   1  10   4    25158.81    26083.83    536.23 o 
   2  10   4    21622.66    22186.36    538.73 o 
   3  10   4     1115.04     1322.78     96.15 o 
   4  10   4     4574.61     4207.14    139.00 o 
   5  10   4     6880.46     7240.80    207.22 o 
   6  10   4      685.82      757.16     66.83 o 
   7  10   4     3645.57     3525.35    176.69 o 
   8  10   4    13223.12    12604.72    413.21 o 
   9  10   4     6689.81     6540.18    255.37 o 
  10  10   4     1072.31     1144.78    117.91 o 
  11  10   4      869.17     1077.99    137.80 o 
  12  10   4      126.66       18.66    117.43 o 
  13  10   4      251.59      462.78    140.63 o 
 -13  11   4      575.88      619.35    180.46 o 
 -12  11   4      940.16      882.83    237.92 o 
 -11  11   4     2963.62     3165.09    182.08 o 
 -10  11   4       59.68      -73.43     89.88 o 
  -9  11   4        4.99       48.09     84.26 o 
  -8  11   4    11850.29    11829.33    382.11 o 
  -7  11   4     1951.08     1711.93     88.30 o 
  -6  11   4       23.96       67.27     60.51 o 
  -5  11   4     8116.76     8163.65    369.24 o 
  -4  11   4        2.10       40.86     36.59 o 
  -3  11   4    19930.41    20435.13    377.56 o 
  -2  11   4     6036.02     5924.23    115.17 o 
  -1  11   4    35297.09    37040.76    666.07 o 
   0  11   4       95.44      122.72     42.62 o 
   1  11   4      492.92      570.39     73.05 o 
   2  11   4     9020.65     9758.69    260.47 o 
   3  11   4     2129.42     2002.23    121.80 o 
   4  11   4    12736.58    12827.54    332.62 o 
   5  11   4    21536.68    21325.71    834.11 o 
   6  11   4     1068.49     1100.39     86.82 o 
   7  11   4    12257.58    12510.37    410.04 o 
   8  11   4      233.79       17.28     92.23 o 
   9  11   4      590.57      689.71    128.92 o 
  10  11   4      240.56      281.29    100.20 o 
  11  11   4      698.05      795.31    138.08 o 
  12  11   4      397.48      372.01    158.34 o 
 -13  12   4        2.41     -164.92    111.29 o 
 -12  12   4      127.57       58.97    107.60 o 
 -11  12   4     1653.43     1622.35    202.46 o 
 -10  12   4      170.53       63.38     93.20 o 
  -9  12   4      433.42      376.30     99.72 o 
  -8  12   4     1108.36     1173.99     96.46 o 
  -7  12   4     3323.90     3219.85    124.52 o 
  -6  12   4      150.32      129.90     55.33 o 
  -5  12   4     4237.86     4388.05    121.37 o 
  -4  12   4      155.76      180.36     34.84 o 
  -3  12   4      530.58      564.52     43.01 o 
  -2  12   4    11427.91    10369.91    266.09 o 
  -1  12   4     7044.26     6671.91    165.89 o 
   0  12   4     5063.53     4671.22    130.50 o 
   1  12   4     3422.29     3543.88    178.03 o 
   2  12   4     1460.17     1322.39     79.02 o 
   3  12   4    19000.68    18598.07    780.90 o 
   4  12   4     1592.58     1332.94     82.87 o 
   5  12   4    10218.68    10007.30    276.43 o 
   6  12   4      344.38      317.62     95.13 o 
   7  12   4      190.98      235.99     89.62 o 
   8  12   4     7414.31     7285.26    283.09 o 
   9  12   4      560.65      696.51    111.01 o 
  10  12   4      767.37      904.25    116.89 o 
  11  12   4      991.73     1252.12    189.40 o 
  12  12   4      657.93      577.27    140.66 o 
 -13  13   4       34.12       56.04    194.62 o 
 -12  13   4     1337.03     1447.83    146.32 o 
 -11  13   4     1053.72      947.27    177.58 o 
 -10  13   4     1031.65     1389.32    123.88 o 
  -9  13   4      710.07      713.89    110.12 o 
  -8  13   4      274.59      367.25    137.44 o 
  -7  13   4      724.88      740.06     99.51 o 
  -6  13   4     6352.69     5919.60    226.06 o 
  -5  13   4      408.56      347.46     61.23 o 
  -4  13   4     4304.59     4033.54    158.07 o 
  -3  13   4      965.72      962.26     69.47 o 
  -2  13   4     4407.51     3863.57    144.70 o 
  -1  13   4      344.29      319.87     54.28 o 
   0  13   4      467.51      542.75     54.87 o 
   1  13   4      242.02      204.64     50.08 o 
   2  13   4     1913.77     1747.84     89.73 o 
   3  13   4     7847.69     7044.37    440.83 o 
   4  13   4      185.67      210.89     62.16 o 
   5  13   4      371.48      478.12    161.81 o 
   6  13   4     2033.07     2271.93    231.32 o 
   7  13   4      544.19      266.33    128.92 o 
   8  13   4      504.35      543.31    116.00 o 
   9  13   4      327.36      372.95    108.01 o 
  10  13   4      377.48      529.21    115.35 o 
  11  13   4        6.12      -53.88    152.56 o 
  12  13   4       71.86       -0.45    128.05 o 
 -12  14   4        3.22       75.10    115.49 o 
 -11  14   4      210.42       58.00    156.69 o 
 -10  14   4      542.53      562.14    112.44 o 
  -9  14   4     1483.83     1482.21    129.60 o 
  -8  14   4     2656.47     3043.02    241.08 o 
  -7  14   4     5326.31     4963.28    210.31 o 
  -6  14   4    15961.88    15470.57    485.83 o 
  -5  14   4      560.35      587.59     67.49 o 
  -4  14   4     4566.31     4142.14    152.29 o 
  -3  14   4    10161.61     9099.88    251.02 o 
  -2  14   4      147.94       10.90     50.37 o 
  -1  14   4    17869.06    16971.05    367.12 o 
   0  14   4      864.04      855.28     63.38 o 
   1  14   4     1032.60      806.82     91.42 o 
   2  14   4     1106.13     1087.98     80.53 o 
   3  14   4    23989.38    23203.92    663.07 o 
   4  14   4      307.24      233.10     65.09 o 
   5  14   4       16.60      -60.20     60.70 o 
   6  14   4     6750.18     7391.96    280.36 o 
   7  14   4     2618.48     2530.64    267.33 o 
   8  14   4      367.26      296.66    110.78 o 
   9  14   4     4036.07     4522.65    219.81 o 
  10  14   4      277.07      203.84    107.66 o 
  11  14   4       46.53      -18.97    157.79 o 
 -12  15   4       74.60       35.19    159.71 o 
 -11  15   4       50.19       54.43    154.49 o 
 -10  15   4     1594.86     1412.82    141.79 o 
  -9  15   4       87.91       18.31    103.60 o 
  -8  15   4       55.76      342.24    155.31 o 
  -7  15   4      928.77     1152.05    114.66 o 
  -6  15   4     7099.66     6601.56    250.84 o 
  -5  15   4     1754.91     1625.11     91.99 o 
  -4  15   4    11225.14    10625.13    292.58 o 
  -3  15   4      440.13      415.37     71.07 o 
  -2  15   4     3234.12     2794.29    120.91 o 
  -1  15   4       31.22      -30.49     50.85 o 
   0  15   4     5311.99     5177.59    147.33 o 
   1  15   4     2800.55     2454.40     96.94 o 
   2  15   4     4199.57     3883.24    189.23 o 
   3  15   4     3266.97     3138.14    129.90 o 
   4  15   4      437.00      376.98     71.59 o 
   5  15   4      908.05      874.45    115.47 o 
   6  15   4      548.38      607.26    112.09 o 
   7  15   4       27.14     -150.73    100.48 o 
   8  15   4     1522.29     1888.34    166.45 o 
   9  15   4      111.75       47.67    107.34 o 
  10  15   4      983.66     1045.41    136.39 o 
  11  15   4        0.11      -50.85    158.06 o 
 -11  16   4        8.76       14.84    160.54 o 
 -10  16   4      583.65      671.95    121.55 o 
  -9  16   4      129.06      167.80    293.44 o 
  -8  16   4        6.14       -6.32    149.54 o 
  -7  16   4     2240.84     2515.48    152.93 o 
  -6  16   4     1258.07     1367.32    117.03 o 
  -5  16   4       24.66      -22.40     63.26 o 
  -4  16   4     1996.53     1889.52    101.14 o 
  -3  16   4     2269.75     2057.98    142.31 o 
  -2  16   4     2327.70     2325.87     98.14 o 
  -1  16   4     4930.71     4799.62    182.87 o 
   0  16   4      536.41      643.09    148.67 o 
   1  16   4     3009.63     2983.79    110.53 o 
   2  16   4     2673.53     2646.69    120.85 o 
   3  16   4    12589.32    12065.65    487.55 o 
   4  16   4      156.68       61.53     67.95 o 
   5  16   4      472.68      489.42     76.49 o 
   6  16   4       20.17       34.46    102.23 o 
   7  16   4       20.40       58.79    103.92 o 
   8  16   4      486.92      497.71    114.68 o 
   9  16   4       49.02       76.49    109.15 o 
  10  16   4      120.38      337.28    123.31 o 
 -11  17   4     3249.98     3815.43    300.45 o 
 -10  17   4      252.06      509.16    126.00 o 
  -9  17   4      367.55      366.77    115.49 o 
  -8  17   4       58.49       79.88    108.28 o 
  -7  17   4      926.08     1165.10    151.46 o 
  -6  17   4       31.04      -20.63     89.75 o 
  -5  17   4      120.70      119.30     68.81 o 
  -4  17   4     3145.91     2789.56    131.59 o 
  -3  17   4      527.70      445.97     71.95 o 
  -2  17   4     1897.59     1668.23     87.96 o 
  -1  17   4     7021.39     6898.30    220.60 o 
   0  17   4        8.71      115.25     59.48 o 
   1  17   4    19033.26    18153.95    398.06 o 
   2  17   4    10383.38     9363.38    305.45 o 
   3  17   4      526.89      493.67     77.67 o 
   4  17   4     4664.99     4383.93    166.19 o 
   5  17   4      398.52      372.66     75.51 o 
   6  17   4     1255.37     1084.26    168.78 o 
   7  17   4        6.78      -62.47    106.35 o 
   8  17   4      477.72      637.89    125.86 o 
   9  17   4       39.48      102.36    122.04 o 
  10  17   4       24.04       44.45    114.00 o 
 -10  18   4     3025.98     3141.21    192.50 o 
  -9  18   4     1817.47     1823.93    221.01 o 
  -8  18   4       12.75       80.88    112.17 o 
  -7  18   4     4118.53     4231.92    285.34 o 
  -6  18   4       17.67      115.39     92.07 o 
  -5  18   4     1053.93     1176.94    130.43 o 
  -4  18   4     1452.31     1369.44     96.73 o 
  -3  18   4      100.84      222.49     73.15 o 
  -2  18   4     1044.30     1116.00     81.21 o 
  -1  18   4      291.57      254.49     65.51 o 
   0  18   4     1587.57     1656.94     90.06 o 
   1  18   4      844.48      829.61     75.23 o 
   2  18   4      810.41     1022.65     96.14 o 
   3  18   4     1809.19     1888.68    112.36 o 
   4  18   4       13.75       85.98     75.37 o 
   5  18   4     1980.61     1995.77    150.91 o 
   6  18   4      164.49        5.83    107.67 o 
   7  18   4     1144.67     1165.22    175.10 o 
   8  18   4       73.05      -97.69    114.43 o 
   9  18   4        1.37      -38.01    158.61 o 
 -10  19   4        2.38      -75.85    120.83 o 
  -9  19   4      619.85      689.11    240.80 o 
  -8  19   4       67.18       62.69    111.18 o 
  -7  19   4      869.53     1113.30    183.90 o 
  -6  19   4     1158.05      979.58    118.15 o 
  -5  19   4     1744.98     1731.86    135.49 o 
  -4  19   4      150.59       89.33     82.29 o 
  -3  19   4      745.07      703.34     86.45 o 
  -2  19   4     1967.51     1863.58     97.53 o 
  -1  19   4      826.80      815.67     77.71 o 
   0  19   4     1080.60     1153.47     83.96 o 
   1  19   4     1454.79     1464.07     92.69 o 
   2  19   4     1445.61     1545.75    139.70 o 
   3  19   4     2742.59     2633.78    127.15 o 
   4  19   4     1853.02     2286.02    120.03 o 
   5  19   4     1710.61     1925.26    153.80 o 
   6  19   4     1157.08     1347.86    184.45 o 
   7  19   4       47.04     -166.90    111.27 o 
   8  19   4      222.36      224.84    178.40 o 
   9  19   4      273.94      382.54    135.12 o 
  -9  20   4      806.87      869.35    170.43 o 
  -8  20   4      154.71       76.97    126.46 o 
  -7  20   4       27.63      100.33    153.66 o 
  -6  20   4      445.40      456.08    107.36 o 
  -5  20   4      627.58      588.58    111.50 o 
  -4  20   4      975.03      934.39     95.41 o 
  -3  20   4       87.34      -49.90     76.34 o 
  -2  20   4       11.13       -1.94     67.25 o 
  -1  20   4     1360.34     1471.63    120.65 o 
   0  20   4      522.68      588.97     77.11 o 
   1  20   4     2974.42     2684.68    140.85 o 
   2  20   4     1225.87     1209.84    102.02 o 
   3  20   4        1.03      -57.02     74.61 o 
   4  20   4      900.54      769.02     93.26 o 
   5  20   4      188.92      217.06    114.44 o 
   6  20   4      824.86     1045.78    141.19 o 
   7  20   4       91.69       55.85    178.95 o 
   8  20   4       35.74       83.60    131.26 o 
  -8  21   4      121.42      275.94    151.88 o 
  -7  21   4        3.52       46.65    153.80 o 
  -6  21   4      754.82      780.96    180.33 o 
  -5  21   4      306.20      248.09    102.28 o 
  -4  21   4      474.43      420.35     87.84 o 
  -3  21   4      198.14      125.93     82.59 o 
  -2  21   4     6346.30     6128.77    219.57 o 
  -1  21   4      256.37      362.07     76.43 o 
   0  21   4       59.55       59.91     68.34 o 
   1  21   4      384.86      364.41     74.44 o 
   2  21   4      291.60      362.78     90.10 o 
   3  21   4     1970.23     1877.73    243.95 o 
   4  21   4       22.33      -44.45     81.40 o 
   5  21   4     3673.87     4211.83    230.24 o 
   6  21   4       11.37     -112.52    126.13 o 
   7  21   4      332.12      560.17    131.85 o 
  -7  22   4        2.40       78.90    135.53 o 
  -6  22   4     6695.09     6174.01    374.67 o 
  -5  22   4     1236.29     1198.53    130.69 o 
  -4  22   4      159.43       76.82    142.32 o 
  -3  22   4      326.91      452.43     91.84 o 
  -2  22   4     2022.19     1913.79    124.59 o 
  -1  22   4      391.86      446.42     78.03 o 
   0  22   4      521.33      556.95     80.68 o 
   1  22   4       41.67      183.00     75.72 o 
   2  22   4     3026.53     3149.17    156.09 o 
   3  22   4      274.19      234.81     86.35 o 
   4  22   4      392.31      487.42    132.08 o 
   5  22   4       33.53     -188.59    165.48 o 
   6  22   4      206.31      141.98    183.21 o 
  -6  23   4     1886.88     1862.49    174.15 o 
  -5  23   4      251.96      548.95    181.98 o 
  -4  23   4     2969.98     2684.22    171.11 o 
  -3  23   4      124.03       83.57     87.87 o 
  -2  23   4     5337.46     5365.50    174.78 o 
  -1  23   4       72.64       75.51     80.49 o 
   0  23   4       75.61       96.52     76.02 o 
   1  23   4       11.69       19.60     77.03 o 
   2  23   4        4.40       35.15     84.85 o 
   3  23   4     1592.81     1352.76    115.26 o 
   4  23   4      343.17      471.58    168.64 o 
   5  23   4      892.51      947.84    204.93 o 
  -4  24   4     2354.70     2218.91    241.08 o 
  -3  24   4     2004.35     2100.66    146.23 o 
  -2  24   4     1472.18     1555.21    120.12 o 
  -1  24   4       18.79      141.04     79.20 o 
   0  24   4      653.81      573.41     88.15 o 
   1  24   4      815.86      824.51    103.42 o 
   2  24   4       55.42      163.35     95.52 o 
   3  24   4      680.93      832.15    109.73 o 
 -15   1   5      216.48      151.49    107.30 o 
 -14   1   5      530.17      295.42    102.03 o 
 -13   1   5     1435.21     1325.10    119.25 o 
 -12   1   5      286.88      325.75     93.41 o 
 -11   1   5     2006.55     2171.35    212.49 o 
 -10   1   5    10791.27    10301.30    327.80 o 
  -9   1   5        1.20       43.38     74.36 o 
  -8   1   5    13283.98    13070.80    388.35 o 
  -7   1   5     1325.73     1356.30     62.70 o 
  -6   1   5       16.29       32.99     22.57 o 
  -5   1   5     7969.43     9266.87    195.01 o 
  -4   1   5    27294.58    28789.60    512.82 o 
  -3   1   5    60928.13    66048.89   1057.90 o 
  -2   1   5    35114.32    36748.28    590.96 o 
  -1   1   5     7251.89     7746.19    147.67 o 
   0   1   5   104694.91   107192.42   1896.37 o 
   1   1   5    12039.83    13128.51    320.64 o 
   2   1   5    21956.10    23020.89    549.57 o 
   3   1   5    36832.35    34819.52    823.44 o 
   4   1   5     1296.74     1402.25     60.39 o 
   5   1   5      176.84      167.15     41.20 o 
   6   1   5    28510.17    30005.38    618.55 o 
   7   1   5     9222.53     9202.45    217.70 o 
   8   1   5     3733.55     3431.36    142.56 o 
   9   1   5     1834.47     1738.17    134.79 o 
  10   1   5     1048.03     1249.48    127.88 o 
  11   1   5     2058.70     2068.65    151.51 o 
  12   1   5     1560.35     1820.56    157.72 o 
  13   1   5      277.25      258.64    125.41 o 
  14   1   5       68.45       34.90    128.95 o 
 -15   2   5     4886.90     5619.13    239.06 o 
 -14   2   5      466.30      527.37    109.33 o 
 -13   2   5     2722.82     2944.32    161.22 o 
 -12   2   5      254.75      284.68    137.31 o 
 -11   2   5       17.97       38.03     79.92 o 
 -10   2   5     4972.63     4565.48    187.06 o 
  -9   2   5       55.44      105.92     65.50 o 
  -8   2   5     3752.28     3740.99    150.63 o 
  -7   2   5    12657.88    12387.66    301.53 o 
  -6   2   5     1701.24     1722.02     71.28 o 
  -5   2   5    12660.52    13316.69    274.87 o 
  -4   2   5     9670.76    10148.01    189.55 o 
  -3   2   5    46370.29    48561.95    779.08 o 
  -2   2   5     1339.70     1460.24     74.60 o 
  -1   2   5     8343.00     8002.46    136.56 o 
   0   2   5   184682.50   186871.94   3287.36 o 
   1   2   5     3485.06     3687.58    106.16 o 
   2   2   5     3020.07     2900.74     91.71 o 
   3   2   5    12967.71    13414.75    331.79 o 
   4   2   5    19951.38    19588.38    475.75 o 
   5   2   5      327.59      377.59     47.03 o 
   6   2   5     9237.27     9525.51    219.96 o 
   7   2   5      895.17     1136.54     63.96 o 
   8   2   5      563.25      509.86     70.62 o 
   9   2   5        4.66      -45.04     84.06 o 
  10   2   5     6996.60     7004.36    274.66 o 
  11   2   5     1305.39     1426.21    139.01 o 
  12   2   5      609.65      753.90    129.98 o 
  13   2   5       14.36      -29.85    119.95 o 
  14   2   5        7.92      -40.94    141.29 o 
 -15   3   5      104.03      287.83    112.02 o 
 -14   3   5       21.04      -64.52     98.66 o 
 -13   3   5      468.43      696.32    108.27 o 
 -12   3   5     2916.60     2728.07    150.81 o 
 -11   3   5        1.97       38.33     80.70 o 
 -10   3   5     2076.03     2110.29    125.00 o 
  -9   3   5     5042.09     4648.10    262.52 o 
  -8   3   5      299.24      305.45     47.79 o 
  -7   3   5      150.20      129.74     43.93 o 
  -6   3   5       14.79       37.62     40.55 o 
  -5   3   5     3677.44     3382.57     85.68 o 
  -4   3   5    17924.42    18525.29    337.30 o 
  -3   3   5    12275.43    12519.40    232.05 o 
  -2   3   5    13815.95    14345.47    264.09 o 
  -1   3   5    64690.23    67260.28   1076.48 o 
   0   3   5   138432.97   142521.28   2508.00 o 
   1   3   5    21472.73    23076.02    544.94 o 
   2   3   5      452.63      651.86    118.07 o 
   3   3   5    19076.20    18914.15    456.38 o 
   4   3   5     7713.27     7941.53    210.32 o 
   5   3   5      832.94      806.12     86.47 o 
   6   3   5    11546.67    11321.51    254.43 o 
   7   3   5      213.58      217.33     62.96 o 
   8   3   5     1232.68     1250.64     84.53 o 
   9   3   5     1961.05     2276.03    151.35 o 
  10   3   5      212.57      171.39    102.96 o 
  11   3   5      473.79      573.19    118.21 o 
  12   3   5      154.46      189.42    112.28 o 
  13   3   5      185.69      117.33    118.54 o 
 -15   4   5      166.25      152.55    107.87 o 
 -14   4   5     1343.25     1193.99    126.13 o 
 -13   4   5      294.96      171.72    102.25 o 
 -12   4   5     2680.92     2648.92    150.88 o 
 -11   4   5      198.88      296.99    124.66 o 
 -10   4   5       41.07      105.04     79.22 o 
  -9   4   5       51.36      109.50    104.60 o 
  -8   4   5       95.55       72.29     44.82 o 
  -7   4   5      712.93      946.73     62.98 o 
  -6   4   5     6821.46     6934.73    185.74 o 
  -5   4   5     1736.67     1700.58     67.55 o 
  -4   4   5    10215.35    10085.69    215.10 o 
  -3   4   5     1755.14     1881.55     50.88 o 
  -2   4   5     5269.31     5399.08    121.55 o 
  -1   4   5    14855.57    14918.42    247.76 o 
   0   4   5     1436.93     1500.88    101.18 o 
   1   4   5    40769.50    42933.34   1000.97 o 
   2   4   5    19989.67    21262.53    506.47 o 
   3   4   5     6897.44     6711.38    178.85 o 
   4   4   5      223.34      206.63     40.46 o 
   5   4   5     5608.64     5884.54    167.75 o 
   6   4   5    10098.54    10433.51    370.40 o 
   7   4   5      965.36      910.31     59.10 o 
   8   4   5      196.89      226.20     63.75 o 
   9   4   5     1113.77     1192.95     89.61 o 
  10   4   5     4096.89     4243.21    208.01 o 
  11   4   5      375.12      281.61    110.22 o 
  12   4   5      887.70      891.33    228.57 o 
  13   4   5      153.12       23.78    121.04 o 
 -15   5   5      132.23      144.04    114.83 o 
 -14   5   5        0.72      -14.08    100.23 o 
 -13   5   5      196.21      258.80    129.34 o 
 -12   5   5      771.31     1065.59    113.79 o 
 -11   5   5     6806.60     6772.48    251.38 o 
 -10   5   5      771.45      743.42    122.88 o 
  -9   5   5    13333.33    13499.99    414.40 o 
  -8   5   5      260.64      293.79     52.00 o 
  -7   5   5      104.17       95.26     44.93 o 
  -6   5   5        7.60       39.30     69.39 o 
  -5   5   5     5626.81     5314.45    151.01 o 
  -4   5   5       14.52       28.55     24.97 o 
  -3   5   5    39066.63    41465.38    739.31 o 
  -2   5   5     5215.93     5514.10    111.10 o 
  -1   5   5    95290.02   100930.95   1747.31 o 
   0   5   5     2462.19     2597.90     63.59 o 
   1   5   5      453.60      346.80     33.22 o 
   2   5   5     1399.12     1261.94     59.21 o 
   3   5   5    13504.03    14791.77    364.19 o 
   4   5   5     8508.43     8652.84    226.48 o 
   5   5   5    12078.79    12616.88    319.11 o 
   6   5   5     8907.47     8944.97    273.25 o 
   7   5   5      686.12      689.09     60.01 o 
   8   5   5     1173.12     1074.37     82.66 o 
   9   5   5      300.59      334.06     71.77 o 
  10   5   5      352.08      317.82    111.94 o 
  11   5   5      957.49      978.19    168.09 o 
  12   5   5     1156.75     1502.88    149.94 o 
  13   5   5        2.44      -62.05    116.97 o 
 -14   6   5     1056.41     1487.99    297.02 o 
 -13   6   5      161.03      219.02    103.35 o 
 -12   6   5      800.08      868.42    113.12 o 
 -11   6   5     2372.71     2409.78    143.42 o 
 -10   6   5     2772.35     2891.34    157.24 o 
  -9   6   5     6611.58     5833.58    220.30 o 
  -8   6   5    25809.87    25177.60   1083.08 o 
  -7   6   5     8994.47     8536.04    278.73 o 
  -6   6   5      100.81      146.61     35.34 o 
  -5   6   5    26906.85    28735.29    584.88 o 
  -4   6   5     1657.69     1582.66     57.94 o 
  -3   6   5       61.15       26.79     23.19 o 
  -2   6   5      941.25      876.23     32.38 o 
  -1   6   5     5036.75     5183.19     97.55 o 
   0   6   5    16916.71    16892.63    347.47 o 
   1   6   5    37395.78    38809.42    911.36 o 
   2   6   5     4745.63     6624.03    178.70 o 
   3   6   5     1793.37     1952.79    110.92 o 
   4   6   5       53.22       32.87     46.82 o 
   5   6   5     6372.01     6674.92    186.61 o 
   6   6   5        7.32       77.02     52.21 o 
   7   6   5      394.38      461.86     62.60 o 
   8   6   5     4825.05     4395.25    160.02 o 
   9   6   5     2488.58     2584.27    140.61 o 
  10   6   5     1056.94     1008.33    123.25 o 
  11   6   5     1192.40     1059.70    134.96 o 
  12   6   5      314.64      317.86    196.27 o 
  13   6   5     1391.97     1700.45    284.65 o 
 -14   7   5       19.88      -42.73    107.08 o 
 -13   7   5      166.99      196.95    107.87 o 
 -12   7   5      152.40       65.55     97.15 o 
 -11   7   5     3257.38     3244.48    231.59 o 
 -10   7   5      961.06      919.51    105.72 o 
  -9   7   5      561.76      475.39     87.45 o 
  -8   7   5     2464.23     2366.61    114.14 o 
  -7   7   5     6618.52     6185.59    335.50 o 
  -6   7   5     5040.98     5037.12    144.02 o 
  -5   7   5     1317.11     1588.71     80.38 o 
  -4   7   5     7609.58     7029.44    160.60 o 
  -3   7   5    24051.90    24734.63    449.64 o 
  -2   7   5       15.75      -23.29     20.91 o 
  -1   7   5      482.42      503.69     35.94 o 
   0   7   5     9177.36     9052.23    197.77 o 
   1   7   5     5987.08     5719.78    157.81 o 
   2   7   5      644.26     1052.18     59.29 o 
   3   7   5       71.32      113.69     42.61 o 
   4   7   5     2902.55     3207.40    154.20 o 
   5   7   5      692.48      652.79     56.90 o 
   6   7   5      243.77      248.90     51.07 o 
   7   7   5      217.27      189.78     73.71 o 
   8   7   5     2253.01     2577.15    144.89 o 
   9   7   5      119.42      238.39     74.91 o 
  10   7   5       43.21       43.21    102.70 o 
  11   7   5      504.27      474.27    149.95 o 
  12   7   5      581.85      859.14    131.77 o 
  13   7   5       98.25       75.64    114.85 o 
 -14   8   5     1056.00     1264.24    133.62 o 
 -13   8   5      559.57      296.25    123.98 o 
 -12   8   5      594.02      640.54    111.81 o 
 -11   8   5       84.57      166.73    171.81 o 
 -10   8   5      488.07      516.38    174.00 o 
  -9   8   5     4115.84     4035.76    179.99 o 
  -8   8   5     4700.82     4798.39    213.31 o 
  -7   8   5       10.53      108.18     62.97 o 
  -6   8   5     1006.04      972.65     94.91 o 
  -5   8   5     4025.64     3983.68    105.95 o 
  -4   8   5    36551.18    37433.90    672.19 o 
  -3   8   5        0.11      -33.27     25.98 o 
  -2   8   5     3937.36     3990.65    110.48 o 
  -1   8   5    40942.99    40653.57    660.98 o 
   0   8   5     8509.65     8393.85    188.44 o 
   1   8   5     1428.28     1417.60     58.88 o 
   2   8   5      124.78       58.98     41.81 o 
   3   8   5     6945.10     7123.55    197.47 o 
   4   8   5    15520.41    16583.63    412.24 o 
   5   8   5    13488.09    13920.30    354.56 o 
   6   8   5     3280.37     3225.16    120.70 o 
   7   8   5     5287.30     5103.89    206.92 o 
   8   8   5    12601.55    12673.52    408.57 o 
   9   8   5     5201.96     4605.06    198.59 o 
  10   8   5        3.98       34.11    103.90 o 
  11   8   5     2590.47     2588.48    220.46 o 
  12   8   5      657.59      787.62    130.18 o 
  13   8   5      733.79      881.41    144.97 o 
 -14   9   5      329.63      456.69    118.37 o 
 -13   9   5       33.18       92.54    107.78 o 
 -12   9   5     1144.66     1101.42    136.07 o 
 -11   9   5     6733.22     6614.52    292.48 o 
 -10   9   5      135.97       87.55     91.02 o 
  -9   9   5     6298.95     6370.28    333.72 o 
  -8   9   5    15745.91    15372.45    472.02 o 
  -7   9   5     8672.01     8815.27    236.02 o 
  -6   9   5      973.72      935.57     59.27 o 
  -5   9   5      130.81      189.20     38.55 o 
  -4   9   5    28372.99    29501.38    535.55 o 
  -3   9   5     1214.71     1434.72     50.30 o 
  -2   9   5      746.81      921.86     51.55 o 
  -1   9   5     4153.20     3717.02     80.78 o 
   0   9   5    11517.75    11432.90    248.84 o 
   1   9   5     9383.14     9475.28    212.74 o 
   2   9   5     6165.26     6216.42    176.24 o 
   3   9   5     5458.16     4821.76    240.36 o 
   4   9   5     1431.55     1626.14     81.14 o 
   5   9   5       66.43       97.93     48.61 o 
   6   9   5       40.05       76.78     52.54 o 
   7   9   5     8934.52     9222.55    322.47 o 
   8   9   5       57.73       82.48     81.57 o 
   9   9   5      614.75      573.37     93.66 o 
  10   9   5       52.50       71.19    159.71 o 
  11   9   5     1624.02     1438.90    144.97 o 
  12   9   5       25.17       51.37    117.64 o 
  13   9   5       28.79      -53.74    271.73 o 
 -14  10   5      461.95      523.95    120.25 o 
 -13  10   5      273.76      275.76    113.81 o 
 -12  10   5      475.72      558.80    117.41 o 
 -11  10   5      535.34      377.59    102.20 o 
 -10  10   5      486.33      346.47    111.08 o 
  -9  10   5     7597.79     7497.88    375.22 o 
  -8  10   5    15132.47    14429.12    450.24 o 
  -7  10   5     5092.96     4951.71    155.68 o 
  -6  10   5     6830.56     6469.05    158.37 o 
  -5  10   5    15346.82    15252.91    325.29 o 
  -4  10   5     7422.62     6621.84    138.88 o 
  -3  10   5     1411.38     1373.43     50.83 o 
  -2  10   5       44.59       -0.94     26.00 o 
  -1  10   5    40924.98    41918.02    750.52 o 
   0  10   5    15232.63    16375.75    347.05 o 
   1  10   5      771.59      786.62     53.04 o 
   2  10   5      416.94      346.56     70.86 o 
   3  10   5     1193.51     1659.69    145.82 o 
   4  10   5    10180.40    10774.29    309.45 o 
   5  10   5     1956.37     1893.04    215.47 o 
   6  10   5      710.14      802.70     69.91 o 
   7  10   5      373.81      347.76     91.45 o 
   8  10   5     6636.43     6831.15    373.30 o 
   9  10   5     2340.14     2102.76    136.59 o 
  10  10   5      543.55      684.44    108.00 o 
  11  10   5      736.37     1177.00    145.27 o 
  12  10   5      582.65      895.82    149.70 o 
 -13  11   5       63.75      162.25    113.74 o 
 -12  11   5        1.29       61.76    102.75 o 
 -11  11   5     1437.25     1435.16    133.68 o 
 -10  11   5      344.97      322.56     90.60 o 
  -9  11   5     3106.10     3264.73    155.46 o 
  -8  11   5     2421.87     2216.83    104.50 o 
  -7  11   5     9109.45     8526.13    232.04 o 
  -6  11   5      435.43      478.02     56.97 o 
  -5  11   5     5552.48     5043.17    195.92 o 
  -4  11   5    25018.51    24591.58    451.54 o 
  -3  11   5     1418.75     1410.77     52.58 o 
  -2  11   5     3467.23     3459.92     79.23 o 
  -1  11   5     6690.47     6876.59    215.80 o 
   0  11   5     1435.65     1424.04     66.90 o 
   1  11   5       75.85      111.56     42.44 o 
   2  11   5     3608.46     3545.72    124.05 o 
   3  11   5      650.54      587.25     64.63 o 
   4  11   5     1292.08     1260.45     78.84 o 
   5  11   5    12847.63    12996.17    440.14 o 
   6  11   5       26.50      -10.60     58.01 o 
   7  11   5     1904.45     1795.30    127.49 o 
   8  11   5       91.27      163.93     94.47 o 
   9  11   5      511.52      621.16    111.19 o 
  10  11   5      247.90      322.21    104.05 o 
  11  11   5       20.01        9.14    118.55 o 
  12  11   5      690.56      764.69    194.07 o 
 -13  12   5      278.54      368.29    121.87 o 
 -12  12   5      355.25      200.14    113.25 o 
 -11  12   5       62.58      -65.58    104.44 o 
 -10  12   5      502.28      561.82    105.08 o 
  -9  12   5     6635.87     6224.82    323.68 o 
  -8  12   5      887.30     1154.31     81.24 o 
  -7  12   5       20.43       79.61     59.16 o 
  -6  12   5      899.83     1039.68    100.25 o 
  -5  12   5    11056.04    10501.37    268.23 o 
  -4  12   5     1511.87     1511.82     64.15 o 
  -3  12   5      235.44      218.22     48.62 o 
  -2  12   5       56.36       63.84     36.23 o 
  -1  12   5     1878.38     2015.03    142.12 o 
   0  12   5     4485.89     4485.88    125.72 o 
   1  12   5    22176.82    22333.72    467.76 o 
   2  12   5       71.89      -17.62     52.01 o 
   3  12   5      694.93      672.06     76.06 o 
   4  12   5     1988.71     1973.17    134.24 o 
   5  12   5      622.86      628.97     69.13 o 
   6  12   5      214.29      272.54     63.39 o 
   7  12   5     1799.47     1935.15    315.30 o 
   8  12   5      839.79      874.79    111.96 o 
   9  12   5      781.00      956.92    156.41 o 
  10  12   5      353.18      441.28    108.24 o 
  11  12   5      378.59      314.47    174.83 o 
  12  12   5       93.26      136.89    131.85 o 
 -13  13   5      929.18      885.60    138.29 o 
 -12  13   5       24.28      129.42    114.05 o 
 -11  13   5      446.24      794.70    170.98 o 
 -10  13   5      867.36      926.39    117.30 o 
  -9  13   5       55.86      145.42    138.54 o 
  -8  13   5      113.81      174.21     84.39 o 
  -7  13   5     8751.93     7670.66    274.14 o 
  -6  13   5      716.71      757.46     93.93 o 
  -5  13   5       12.66       18.77     67.04 o 
  -4  13   5     3336.94     3187.87    137.61 o 
  -3  13   5    14052.71    13585.34    350.51 o 
  -2  13   5     1938.54     1853.85     80.14 o 
  -1  13   5    38608.05    37009.86   1442.69 o 
   0  13   5    11569.68    11051.36    439.03 o 
   1  13   5       21.17      -13.36     47.87 o 
   2  13   5     1505.98     1243.20     78.46 o 
   3  13   5     1862.32     1639.92    125.19 o 
   4  13   5    13241.73    12924.93    340.49 o 
   5  13   5      248.53      275.93     65.64 o 
   6  13   5     2473.36     2773.72    470.75 o 
   7  13   5      704.25      718.72    114.68 o 
   8  13   5        9.14      -60.45     92.49 o 
   9  13   5      674.35      755.58    113.29 o 
  10  13   5       15.90       84.41    101.44 o 
  11  13   5      581.42      452.19    175.10 o 
 -12  14   5     1048.05     1145.68    145.36 o 
 -11  14   5     1880.41     2193.89    219.09 o 
 -10  14   5     3209.23     3290.18    184.41 o 
  -9  14   5      764.11      778.76    162.73 o 
  -8  14   5        4.75      -20.74     85.22 o 
  -7  14   5     1036.16     1124.83    125.21 o 
  -6  14   5     5231.99     5241.75    432.81 o 
  -5  14   5      131.85      123.98     82.29 o 
  -4  14   5     1262.60     1078.58     91.27 o 
  -3  14   5     5260.31     5235.18    272.37 o 
  -2  14   5      453.47      483.74     59.15 o 
  -1  14   5      122.30      118.46     51.15 o 
   0  14   5       10.23      -28.52     49.88 o 
   1  14   5     3723.69     3815.38    169.10 o 
   2  14   5       77.25       31.37     60.54 o 
   3  14   5      184.52      154.22     61.60 o 
   4  14   5     1387.91     1485.88    105.38 o 
   5  14   5     2475.55     2262.03    109.98 o 
   6  14   5     2015.85     2147.93    149.27 o 
   7  14   5      131.96      305.21    144.87 o 
   8  14   5      421.49      373.25    104.25 o 
   9  14   5      114.63        0.47    204.24 o 
  10  14   5      118.01      -23.07    110.45 o 
  11  14   5      198.81      104.46    163.28 o 
 -12  15   5       56.11      142.88    124.26 o 
 -11  15   5     2278.72     2160.90    221.01 o 
 -10  15   5     1253.40     1371.08    136.93 o 
  -9  15   5     2087.41     2000.64    205.62 o 
  -8  15   5      897.09     1069.67    113.20 o 
  -7  15   5      430.07      380.24     94.13 o 
  -6  15   5     2525.90     2486.44    391.44 o 
  -5  15   5     3249.06     3217.68    129.06 o 
  -4  15   5     3096.40     3043.51    127.80 o 
  -3  15   5      719.74      728.49     73.90 o 
  -2  15   5     1208.61     1295.33     75.89 o 
  -1  15   5      910.80      862.61     68.88 o 
   0  15   5    21824.40    20814.09    506.58 o 
   1  15   5     1843.95     1825.61     87.00 o 
   2  15   5     2173.28     2167.94    108.94 o 
   3  15   5     9681.65     9253.26    264.66 o 
   4  15   5       98.82      181.18     65.47 o 
   5  15   5     2443.50     2536.73    164.58 o 
   6  15   5      192.23      309.37    156.14 o 
   7  15   5       51.76        3.30     97.84 o 
   8  15   5      147.34       52.13    105.28 o 
   9  15   5     1290.12     1370.87    218.54 o 
  10  15   5        7.49       38.19    108.88 o 
  11  15   5      479.75      663.03    196.00 o 
 -11  16   5      554.40      805.70    179.50 o 
 -10  16   5       63.57     -168.60    112.40 o 
  -9  16   5      271.25      227.38    109.92 o 
  -8  16   5     1872.30     2152.39    323.27 o 
  -7  16   5     5447.64     5674.47    234.74 o 
  -6  16   5      772.61      901.16    109.05 o 
  -5  16   5     5793.54     5569.90    278.76 o 
  -4  16   5     7376.78     6648.85    203.77 o 
  -3  16   5    13040.91    12137.29    323.50 o 
  -2  16   5      946.70      821.20     70.04 o 
  -1  16   5     1039.50     1082.67     75.29 o 
   0  16   5    18593.62    17446.40    614.00 o 
   1  16   5     5029.56     4656.75    181.92 o 
   2  16   5      101.78      124.83     67.43 o 
   3  16   5    11966.84    11364.39    386.83 o 
   4  16   5       17.20       26.42     67.52 o 
   5  16   5      991.56      968.02     87.12 o 
   6  16   5       74.60       93.89    100.27 o 
   7  16   5       74.58        9.96    151.88 o 
   8  16   5      606.43      452.23    131.67 o 
   9  16   5       17.64      -95.49    115.64 o 
  10  16   5     4123.62     4606.70    384.71 o 
 -11  17   5     1458.28     1860.39    159.35 o 
 -10  17   5     1426.72     1495.87    149.04 o 
  -9  17   5        3.52      -30.11    110.81 o 
  -8  17   5       22.32       82.08     94.77 o 
  -7  17   5     1328.22     1416.06    133.73 o 
  -6  17   5     1138.62     1079.36    115.11 o 
  -5  17   5      321.10      345.70     74.75 o 
  -4  17   5    11060.23    10298.07    307.93 o 
  -3  17   5       39.48       66.52     99.78 o 
  -2  17   5     2998.25     2686.07    125.34 o 
  -1  17   5     4443.98     4050.78    408.59 o 
   0  17   5    24525.49    23182.82    495.05 o 
   1  17   5     6403.02     6241.62    173.80 o 
   2  17   5      162.51      111.36     68.03 o 
   3  17   5     4094.16     3915.43    194.33 o 
   4  17   5      134.65      117.82     72.33 o 
   5  17   5       79.03      -27.03     72.00 o 
   6  17   5      112.91        8.01    109.72 o 
   7  17   5     6523.40     7153.48    386.22 o 
   8  17   5      245.72      317.85    122.75 o 
   9  17   5       53.51       21.34    117.01 o 
  10  17   5        0.30       17.76    146.65 o 
 -10  18   5      391.85      628.81    132.02 o 
  -9  18   5        0.27      -74.88    111.72 o 
  -8  18   5       46.21      171.81    151.46 o 
  -7  18   5      110.97       16.90    101.17 o 
  -6  18   5      157.71      185.39     94.12 o 
  -5  18   5      618.00      513.16     99.79 o 
  -4  18   5       13.17     -100.34     69.88 o 
  -3  18   5    14532.68    13664.90    365.92 o 
  -2  18   5        9.82      -52.23     59.30 o 
  -1  18   5     1196.53     1482.75    141.25 o 
   0  18   5       47.66       92.97     64.15 o 
   1  18   5     1513.65     1500.50     87.29 o 
   2  18   5     1340.69     1335.75     94.63 o 
   3  18   5     1881.38     1837.57    107.14 o 
   4  18   5     1667.18     1749.75    106.69 o 
   5  18   5      563.00      662.73    138.41 o 
   6  18   5     3594.77     3857.89    209.73 o 
   7  18   5     2826.62     2915.41    202.73 o 
   8  18   5     1015.42     1029.76    142.62 o 
   9  18   5      295.63      315.83    127.30 o 
 -10  19   5     1030.67     1221.43    146.50 o 
  -9  19   5     2020.90     1962.15    170.75 o 
  -8  19   5     2468.94     2488.57    226.23 o 
  -7  19   5      777.24      804.11    114.77 o 
  -6  19   5     3850.79     3791.22    191.94 o 
  -5  19   5        1.99      113.96    103.91 o 
  -4  19   5     1097.21     1170.02     95.83 o 
  -3  19   5       55.76      296.45     77.71 o 
  -2  19   5     4178.00     4274.23    142.40 o 
  -1  19   5      448.20      483.45     73.05 o 
   0  19   5      783.93      755.66     76.65 o 
   1  19   5      366.90      458.85     72.13 o 
   2  19   5     4214.01     4109.32    210.19 o 
   3  19   5      100.54       25.16     78.13 o 
   4  19   5     1181.02     1013.00     96.27 o 
   5  19   5     1837.19     1917.10    153.85 o 
   6  19   5       78.11      -14.90    128.92 o 
   7  19   5      299.38      449.63    136.15 o 
   8  19   5      216.27      254.90    149.81 o 
  -9  20   5     1095.83     1259.72    150.49 o 
  -8  20   5      454.28      558.67    134.67 o 
  -7  20   5        9.68       58.09     98.50 o 
  -6  20   5      532.08      718.46    114.47 o 
  -5  20   5     5075.72     4649.21    215.77 o 
  -4  20   5     1003.21      914.71     93.39 o 
  -3  20   5     1500.53     1430.00    104.53 o 
  -2  20   5      350.61      364.71     72.35 o 
  -1  20   5       17.73       14.36     64.77 o 
   0  20   5     5728.98     5971.92    175.78 o 
   1  20   5      294.17      473.95     74.29 o 
   2  20   5      853.29      848.69     92.42 o 
   3  20   5       43.26      147.99     77.34 o 
   4  20   5      282.56      301.77     81.16 o 
   5  20   5     1032.71      995.12    142.00 o 
   6  20   5      263.02      131.87    119.62 o 
   7  20   5      726.38      689.31    148.08 o 
   8  20   5      140.01      164.63    129.32 o 
  -8  21   5       82.77       62.37    156.69 o 
  -7  21   5      704.17      885.97    188.02 o 
  -6  21   5      496.42      286.39    238.74 o 
  -5  21   5       92.67      192.32    100.86 o 
  -4  21   5       12.56      -87.32     77.21 o 
  -3  21   5     1821.16     1811.85    144.11 o 
  -2  21   5     7442.49     7876.87    211.94 o 
  -1  21   5      891.80      933.79     84.90 o 
   0  21   5     2057.05     2015.67    106.05 o 
   1  21   5      696.77      845.58     84.07 o 
   2  21   5      174.38      208.15     85.42 o 
   3  21   5       27.98       95.09     93.69 o 
   4  21   5      202.97      255.65     88.92 o 
   5  21   5      175.21      122.74    121.87 o 
   6  21   5      880.79     1083.34    156.48 o 
   7  21   5      134.46       24.47    135.16 o 
  -7  22   5     3287.52     3360.25    273.51 o 
  -6  22   5     1142.14     1371.61    142.56 o 
  -5  22   5     2141.51     2075.93    152.68 o 
  -4  22   5     1336.85     1276.34    159.30 o 
  -3  22   5      151.00      130.69     87.39 o 
  -2  22   5      935.75      897.64     87.32 o 
  -1  22   5      198.27      204.01     74.44 o 
   0  22   5       86.29       -3.15     71.40 o 
   1  22   5      928.10     1058.16    102.91 o 
   2  22   5      114.79      287.88    131.12 o 
   3  22   5     1898.91     1965.36    122.71 o 
   4  22   5     1016.11     1289.24    151.22 o 
   5  22   5      103.68      114.13    128.36 o 
   6  22   5       30.09       36.60    124.93 o 
  -6  23   5      574.45      536.58    178.40 o 
  -5  23   5      110.29      374.62    180.88 o 
  -4  23   5      288.79      264.41    115.65 o 
  -3  23   5      382.74      291.22    131.68 o 
  -2  23   5        9.22       66.51     74.64 o 
  -1  23   5     3043.84     2881.02    125.02 o 
   0  23   5       53.36      188.65     77.28 o 
   1  23   5     2547.65     2332.54    132.33 o 
   2  23   5     2046.08     2191.53    159.82 o 
   3  23   5      150.42      153.52     89.62 o 
   4  23   5     1011.93      833.55    142.24 o 
  -4  24   5      213.65      211.21    146.93 o 
  -3  24   5      124.54      168.08     95.53 o 
  -2  24   5      623.14      540.38     86.90 o 
  -1  24   5      398.43      323.89     83.10 o 
   0  24   5      430.93      353.03     86.60 o 
   1  24   5      285.75      210.64     96.30 o 
   2  24   5        5.25       25.80     87.96 o 
   3  24   5      347.40      486.55    111.96 o 
 -15   0   6      952.38     1030.01    180.05 o 
 -14   0   6      775.29      752.65    158.34 o 
 -13   0   6       61.42       -1.65    128.10 o 
 -12   0   6     1985.35     2329.96    197.37 o 
 -11   0   6     1099.10     1287.03    152.29 o 
 -10   0   6      167.64      232.28    104.46 o 
  -9   0   6      163.20      189.12     91.54 o 
  -8   0   6     9564.01     8073.22    361.20 o 
  -7   0   6     2823.20     2890.23    214.00 o 
  -6   0   6    11601.49    13760.58    402.80 o 
  -5   0   6      232.89      443.24     40.54 o 
  -4   0   6    31930.63    34152.16    781.31 o 
  -3   0   6     7454.06     7964.45    193.78 o 
  -2   0   6    42890.61    44153.45   1008.64 o 
  -1   0   6   251375.53   255037.89  13378.32 o 
   0   0   6    15186.58    14118.05    431.05 o 
   1   0   6     4035.88     3732.17    209.47 o 
   2   0   6    17798.57    17890.91    525.30 o 
   3   0   6    14939.17    15237.92    460.71 o 
   4   0   6    40022.94    40455.93   1221.47 o 
   5   0   6    16684.47    16200.54    493.68 o 
   6   0   6     7686.30     7076.49    249.61 o 
   7   0   6     2788.62     2209.86    175.79 o 
   8   0   6      323.16      424.94    129.20 o 
   9   0   6        3.38      -67.90    130.30 o 
  10   0   6     2625.18     3203.01    263.07 o 
  11   0   6       13.94      -53.88    147.34 o 
  12   0   6       63.41      390.07    168.51 o 
  13   0   6        4.19       10.17    155.59 o 
 -15   1   6      749.27      842.17    117.99 o 
 -14   1   6     1061.13     1512.42    126.03 o 
 -13   1   6        4.17       91.08    145.83 o 
 -12   1   6      331.97      305.18     93.08 o 
 -11   1   6     4809.38     4515.68    183.59 o 
 -10   1   6      413.05      337.06     77.21 o 
  -9   1   6        4.09       10.41     63.92 o 
  -8   1   6     5859.26     5231.28    147.50 o 
  -7   1   6       18.72       11.77     23.95 o 
  -6   1   6     4381.07     3790.84     93.80 o 
  -5   1   6    45818.61    47361.41    838.47 o 
  -4   1   6     4331.21     4196.67     80.78 o 
  -3   1   6    94900.30   102558.77   1637.50 o 
  -2   1   6    76801.71    83339.38   1332.71 o 
  -1   1   6   103175.00   105402.41   1862.40 o 
   0   1   6     5389.74     6237.71    127.68 o 
   1   1   6    50125.44    50780.88   1183.74 o 
   2   1   6     1120.58     1230.91     70.87 o 
   3   1   6     5896.75     5963.14    143.86 o 
   4   1   6     2807.02     2522.12     84.31 o 
   5   1   6     1300.61     1410.72     66.57 o 
   6   1   6     3275.33     3729.71    115.95 o 
   7   1   6     5625.84     5295.45    148.12 o 
   8   1   6       63.91      115.61     54.02 o 
   9   1   6       10.00       -6.63     90.51 o 
  10   1   6     1348.37     1921.97    151.09 o 
  11   1   6      308.23      362.68    119.16 o 
  12   1   6       97.43      -14.74    110.00 o 
  13   1   6       69.82       29.74    120.36 o 
 -15   2   6      596.10      668.02    113.97 o 
 -14   2   6      653.58      720.35    106.13 o 
 -13   2   6     1874.31     2157.81    227.47 o 
 -12   2   6        1.79     -116.11     79.98 o 
 -11   2   6      209.31      332.08     92.23 o 
 -10   2   6    16502.92    14765.54    439.96 o 
  -9   2   6       49.57        6.82     62.78 o 
  -8   2   6     3413.84     3266.64    107.99 o 
  -7   2   6        6.00       80.59     39.90 o 
  -6   2   6      123.09      213.09     25.95 o 
  -5   2   6    11805.06    12645.74    235.01 o 
  -4   2   6     9590.56     9027.99    156.56 o 
  -3   2   6    28509.77    28836.71    467.99 o 
  -2   2   6       44.53       56.35     14.30 o 
  -1   2   6      115.02      123.84     32.40 o 
   0   2   6    10477.69    10833.18    239.78 o 
   1   2   6    17007.46    17686.15    425.05 o 
   2   2   6     2890.45     2919.17    160.52 o 
   3   2   6    37576.59    38682.61    913.11 o 
   4   2   6      370.04      361.18     48.51 o 
   5   2   6        4.80      -23.63     37.94 o 
   6   2   6      544.50      459.39     50.58 o 
   7   2   6     2438.26     2243.76     90.82 o 
   8   2   6      351.27      357.69     70.34 o 
   9   2   6      149.80      347.33    101.15 o 
  10   2   6     1601.70     1434.33    139.86 o 
  11   2   6      738.47      689.60    124.69 o 
  12   2   6       37.52      -49.43    108.80 o 
  13   2   6      616.85      801.41    144.87 o 
 -15   3   6        7.31       82.92    100.09 o 
 -14   3   6      744.69     1099.95    180.33 o 
 -13   3   6      238.13      173.31     95.29 o 
 -12   3   6       66.70       79.01     83.09 o 
 -11   3   6      188.52      181.33    134.97 o 
 -10   3   6     1347.04     1320.28    101.37 o 
  -9   3   6    18623.40    18022.75   1028.09 o 
  -8   3   6     5863.76     5566.78    157.59 o 
  -7   3   6     9725.93     9732.66    244.82 o 
  -6   3   6    41385.35    45602.49    932.01 o 
  -5   3   6     1297.39     1469.38     48.43 o 
  -4   3   6     1648.45     1905.19     49.07 o 
  -3   3   6     5053.16     4814.66    100.56 o 
  -2   3   6    20887.68    22178.65    401.09 o 
  -1   3   6    23742.98    23742.35    387.92 o 
   0   3   6     2134.35     2187.24     81.95 o 
   1   3   6    27920.17    29710.48    697.79 o 
   2   3   6    37454.80    38014.02    894.36 o 
   3   3   6     1374.28     1409.29     67.18 o 
   4   3   6    16686.09    16122.48    398.82 o 
   5   3   6     4328.02     4153.89    134.66 o 
   6   3   6     2236.35     1884.96    127.28 o 
   7   3   6     5210.73     5386.64    198.12 o 
   8   3   6      557.91      489.91     73.45 o 
   9   3   6      548.11      505.20    106.15 o 
  10   3   6      640.56      859.27    139.23 o 
  11   3   6      892.42      962.35    129.87 o 
  12   3   6      256.68      121.60    116.57 o 
  13   3   6       16.13       41.20    115.18 o 
 -15   4   6      340.68      257.56    110.09 o 
 -14   4   6       88.00       90.29     99.21 o 
 -13   4   6     2207.94     2678.57    230.08 o 
 -12   4   6     1116.75     1017.87    110.68 o 
 -11   4   6      412.85      502.90     93.14 o 
 -10   4   6     6009.24     5763.37    227.75 o 
  -9   4   6     1285.98     1013.89     89.28 o 
  -8   4   6     2040.59     2026.66     85.94 o 
  -7   4   6      428.72      486.64     51.88 o 
  -6   4   6    28390.08    29048.86    586.19 o 
  -5   4   6      160.32      165.67     27.46 o 
  -4   4   6      528.67      575.85     56.21 o 
  -3   4   6    23394.87    24055.50    435.84 o 
  -2   4   6    10271.25    10760.10    202.83 o 
  -1   4   6    37324.36    39049.26    631.75 o 
   0   4   6     9000.40     9733.24    186.23 o 
   1   4   6   103919.70   108130.17   2497.70 o 
   2   4   6    37504.76    37489.05    880.20 o 
   3   4   6     1068.94      843.64     55.81 o 
   4   4   6     3334.59     3808.61    123.87 o 
   5   4   6     1634.48     1608.02    129.43 o 
   6   4   6    10306.00    10573.63    278.27 o 
   7   4   6     8420.76     8050.02    196.48 o 
   8   4   6      116.84      118.00     64.03 o 
   9   4   6     4753.56     4334.30    161.44 o 
  10   4   6     1029.87      933.12    124.32 o 
  11   4   6     1406.73     1124.40    135.80 o 
  12   4   6     3262.81     3074.20    359.69 o 
  13   4   6        7.67        3.72    121.03 o 
 -15   5   6      251.76       79.12    123.84 o 
 -14   5   6     1024.38      956.66    167.27 o 
 -13   5   6     1726.96     1628.46    130.52 o 
 -12   5   6     1436.94     1547.87    122.23 o 
 -11   5   6     3999.32     4054.22    186.01 o 
 -10   5   6     1054.49      975.72     98.71 o 
  -9   5   6    17449.72    16607.55    404.79 o 
  -8   5   6     1795.99     1865.90     94.72 o 
  -7   5   6        9.08        1.61     42.29 o 
  -6   5   6     9413.80    10005.97    195.57 o 
  -5   5   6     4100.74     3779.80    100.82 o 
  -4   5   6      434.43      490.88     64.24 o 
  -3   5   6     1798.25     1776.66     53.41 o 
  -2   5   6    15599.11    15088.96    279.24 o 
  -1   5   6     4507.29     4704.50     90.17 o 
   0   5   6      716.49      640.34     31.18 o 
   1   5   6    20361.91    21587.23    516.27 o 
   2   5   6    16936.84    17196.43    418.39 o 
   3   5   6     6088.81     6186.44    171.05 o 
   4   5   6       15.73       12.39     48.55 o 
   5   5   6    24999.49    25848.65    623.56 o 
   6   5   6     2909.46     2521.84    100.87 o 
   7   5   6        0.59       64.55     49.14 o 
   8   5   6        7.82       36.36     65.03 o 
   9   5   6     1622.39     1607.65    102.04 o 
  10   5   6        5.69        9.30    100.22 o 
  11   5   6     2357.27     2540.90    169.70 o 
  12   5   6       85.64       57.98    121.78 o 
  13   5   6      171.61       14.80    260.46 o 
 -14   6   6      271.38      256.26    110.27 o 
 -13   6   6      127.02       92.86    150.91 o 
 -12   6   6      143.98      183.29     98.45 o 
 -11   6   6        5.87       65.28     85.62 o 
 -10   6   6      433.40      506.02    235.72 o 
  -9   6   6    11084.83    11087.50    287.81 o 
  -8   6   6      479.01      590.94     99.57 o 
  -7   6   6    15693.60    15715.34    381.67 o 
  -6   6   6     2708.03     2284.67     76.69 o 
  -5   6   6     4656.99     4421.13    112.23 o 
  -4   6   6     4983.98     4899.81    107.29 o 
  -3   6   6     1186.13     1250.45     45.00 o 
  -2   6   6     2606.38     2735.99     62.35 o 
  -1   6   6    24536.73    26679.56    437.40 o 
   0   6   6     4986.79     5517.98    128.62 o 
   1   6   6     9858.73     9499.98    241.58 o 
   2   6   6     2332.41     2156.36     85.65 o 
   3   6   6    24999.28    26574.49    635.03 o 
   4   6   6      197.47      302.59     75.60 o 
   5   6   6      167.95      274.20     48.30 o 
   6   6   6     6762.09     6427.65    186.19 o 
   7   6   6      399.60      471.54     59.68 o 
   8   6   6      374.72      548.66    127.57 o 
   9   6   6     2419.98     2306.45    118.56 o 
  10   6   6     2377.78     2451.41    163.66 o 
  11   6   6      293.14      278.37    137.58 o 
  12   6   6      412.01      675.43    271.32 o 
  13   6   6      215.25       68.27    124.18 o 
 -14   7   6      220.51      337.52    109.18 o 
 -13   7   6      901.11      898.60    208.78 o 
 -12   7   6      168.89      179.50    123.98 o 
 -11   7   6     5284.19     4458.83    195.54 o 
 -10   7   6     3268.12     3243.59    170.41 o 
  -9   7   6     2102.06     1918.02     93.92 o 
  -8   7   6    11688.01    10611.85    275.38 o 
  -7   7   6      888.35      964.01     64.65 o 
  -6   7   6     2998.75     3096.19    115.38 o 
  -5   7   6      481.78      474.81     40.21 o 
  -4   7   6    27384.76    29006.49    525.79 o 
  -3   7   6     3253.46     3183.02     78.10 o 
  -2   7   6    11442.60    10580.88    183.85 o 
  -1   7   6      578.33      548.10     30.49 o 
   0   7   6    22680.29    23840.18    486.13 o 
   1   7   6     6502.98     7750.72    209.55 o 
   2   7   6     6089.99     6336.09    176.70 o 
   3   7   6     4042.46     4385.08    136.86 o 
   4   7   6      218.11      407.62     95.36 o 
   5   7   6     7747.81     7571.65    209.99 o 
   6   7   6     7287.15     6897.76    363.69 o 
   7   7   6     1667.94     1624.08    113.62 o 
   8   7   6     7296.86     7268.58    267.16 o 
   9   7   6     4373.91     3972.03    157.32 o 
  10   7   6       11.09     -137.68     97.44 o 
  11   7   6      207.80      165.51    115.38 o 
  12   7   6       80.42      -63.11    115.32 o 
  13   7   6      165.96      120.38    124.89 o 
 -14   8   6      665.15      625.89    120.73 o 
 -13   8   6      893.82     1422.53    188.57 o 
 -12   8   6      225.65      413.16    106.52 o 
 -11   8   6      606.28      760.27    186.24 o 
 -10   8   6     1462.51     1232.16    116.23 o 
  -9   8   6       38.06      102.44     59.60 o 
  -8   8   6     1308.85     1199.08     93.12 o 
  -7   8   6     7934.69     7682.00    211.58 o 
  -6   8   6      163.99      110.69     37.58 o 
  -5   8   6     4231.06     4003.32    129.11 o 
  -4   8   6     1007.47      944.15     43.03 o 
  -3   8   6    12996.44    13234.51    250.62 o 
  -2   8   6        9.67        3.16     31.88 o 
  -1   8   6     1252.23     1216.38     42.67 o 
   0   8   6     1193.81     1162.91     52.84 o 
   1   8   6     9434.85     9889.23    254.93 o 
   2   8   6      581.64      737.96     76.30 o 
   3   8   6    16692.09    17808.15    439.48 o 
   4   8   6      846.23     1034.94     66.71 o 
   5   8   6      556.01      627.15     59.60 o 
   6   8   6     1072.36     1108.00     92.12 o 
   7   8   6     6426.99     6312.82    243.90 o 
   8   8   6     1062.24      902.22    101.16 o 
   9   8   6      309.37      252.45     91.43 o 
  10   8   6     1312.21     1241.35    133.12 o 
  11   8   6      236.19      210.69    118.72 o 
  12   8   6      309.74      309.85    123.37 o 
  13   8   6      135.21       47.12    124.76 o 
 -14   9   6      480.05      472.63    117.38 o 
 -13   9   6     1787.79     1780.53    140.23 o 
 -12   9   6     1297.14     1538.74    132.82 o 
 -11   9   6     1860.40     1781.14    133.04 o 
 -10   9   6     6849.98     6208.30    235.61 o 
  -9   9   6     1268.11     1232.58     99.50 o 
  -8   9   6      599.05      729.82     70.10 o 
  -7   9   6       83.35       25.66     49.84 o 
  -6   9   6      548.33      678.88     48.84 o 
  -5   9   6      275.68      178.30     34.22 o 
  -4   9   6      797.82      875.06     43.72 o 
  -3   9   6     2909.26     3034.19     78.33 o 
  -2   9   6    12481.21    12574.77    218.12 o 
  -1   9   6     1584.60     1755.60     54.98 o 
   0   9   6      836.04      942.26     65.11 o 
   1   9   6     3460.50     3617.56    120.61 o 
   2   9   6     5922.54     6644.28    231.00 o 
   3   9   6      491.35      611.63     56.69 o 
   4   9   6      491.76      465.63     55.99 o 
   5   9   6     5271.43     4988.43    159.19 o 
   6   9   6     2043.81     2140.21    100.27 o 
   7   9   6      124.51       96.22     79.95 o 
   8   9   6     2960.38     2623.49    314.06 o 
   9   9   6      111.50      115.13    131.81 o 
  10   9   6      867.96      858.95    128.06 o 
  11   9   6      151.15      247.37    116.56 o 
  12   9   6      433.66      651.02    139.12 o 
 -14  10   6       42.33      -42.03    105.34 o 
 -13  10   6     1320.15     1592.32    143.40 o 
 -12  10   6     3030.01     2550.63    157.18 o 
 -11  10   6      789.76      840.99    113.80 o 
 -10  10   6     1528.72     1464.49    143.08 o 
  -9  10   6      745.60      738.02     72.06 o 
  -8  10   6     5799.22     5564.31    259.04 o 
  -7  10   6     1757.69     1888.35    107.78 o 
  -6  10   6     2817.50     2635.94    123.52 o 
  -5  10   6    12607.14    13413.21    257.64 o 
  -4  10   6     3665.78     3575.74     89.53 o 
  -3  10   6     4890.73     4343.31    121.31 o 
  -2  10   6     2873.88     2713.90     93.54 o 
  -1  10   6      392.73      519.74     47.70 o 
   0  10   6     1931.02     1847.86     79.51 o 
   1  10   6    13847.15    13871.21    310.15 o 
   2  10   6     3916.09     3950.28    131.08 o 
   3  10   6     8200.31     8582.22    234.83 o 
   4  10   6      178.12      321.74     67.35 o 
   5  10   6      596.88      529.73     64.17 o 
   6  10   6       15.46      -31.80     54.98 o 
   7  10   6      494.80      588.25    108.72 o 
   8  10   6     1128.43     1079.39    113.90 o 
   9  10   6      654.73      660.86    102.72 o 
  10  10   6     1613.81     1899.80    230.77 o 
  11  10   6      137.45       80.37    119.69 o 
  12  10   6     2588.75     2777.07    194.26 o 
 -13  11   6      458.62      397.65    118.70 o 
 -12  11   6      110.45       82.71     76.72 o 
 -11  11   6      617.41      607.32     81.84 o 
 -10  11   6     9308.33     8968.46    304.30 o 
  -9  11   6     4761.93     4338.67    151.36 o 
  -8  11   6    15353.64    14891.54    375.08 o 
  -7  11   6       12.30       25.37     84.60 o 
  -6  11   6       48.04       17.14     44.36 o 
  -5  11   6      245.70      180.69     38.11 o 
  -4  11   6      401.75      473.97     48.94 o 
  -3  11   6     3346.27     2885.87     79.27 o 
  -2  11   6      421.85      341.63     33.42 o 
  -1  11   6     4909.62     5132.69    116.92 o 
   0  11   6     6435.23     5878.75    149.27 o 
   1  11   6     8368.29     7663.48    196.63 o 
   2  11   6    17471.27    17369.43    433.06 o 
   3  11   6      120.82       93.91     56.88 o 
   4  11   6     7666.11     7483.60    216.43 o 
   5  11   6     7344.75     7112.57    211.22 o 
   6  11   6    10514.69    10604.82    291.00 o 
   7  11   6     1613.53     1793.61    153.25 o 
   8  11   6      388.68      281.76     99.92 o 
   9  11   6      358.48      260.35     94.52 o 
  10  11   6      319.28      374.77    103.08 o 
  11  11   6      137.20      116.32    116.04 o 
  12  11   6      135.69      279.14    254.55 o 
 -13  12   6      292.51      424.61    163.56 o 
 -12  12   6     2657.31     2558.13    130.06 o 
 -11  12   6      174.68      226.37     79.02 o 
 -10  12   6      121.61      282.55    160.26 o 
  -9  12   6     1246.84     1293.33     92.33 o 
  -8  12   6     1783.38     1851.69     96.56 o 
  -7  12   6     5255.37     4910.79    157.25 o 
  -6  12   6     6259.84     6089.09    152.91 o 
  -5  12   6     8302.37     8346.78    176.87 o 
  -4  12   6     4643.51     4792.40    111.47 o 
  -3  12   6      974.31     1181.12     82.10 o 
  -2  12   6      386.11      404.67     43.23 o 
  -1  12   6     2134.39     2116.39     84.04 o 
   0  12   6      580.29      665.72     93.00 o 
   1  12   6    16686.44    16422.04    353.75 o 
   2  12   6      775.46      867.66     72.38 o 
   3  12   6    13108.03    13327.73    346.39 o 
   4  12   6      535.30      511.32     86.31 o 
   5  12   6     9473.18     9341.47    263.22 o 
   6  12   6     2928.42     3044.26    129.21 o 
   7  12   6       22.78       48.77     87.19 o 
   8  12   6      302.25      355.58    100.10 o 
   9  12   6      661.05      485.71    118.89 o 
  10  12   6        2.53      -47.92    101.32 o 
  11  12   6     2432.99     2538.04    185.56 o 
  12  12   6       59.47      109.84    135.43 o 
 -13  13   6        7.20      -57.73    153.11 o 
 -12  13   6      380.38      463.16    119.60 o 
 -11  13   6     2670.42     2770.06    227.61 o 
 -10  13   6      144.23      490.95    151.74 o 
  -9  13   6     2739.57     2862.82    156.23 o 
  -8  13   6      175.62      231.65     86.19 o 
  -7  13   6      591.21      571.86     93.45 o 
  -6  13   6     6575.16     5718.19    267.88 o 
  -5  13   6      927.93      794.81     69.90 o 
  -4  13   6      399.49      462.31    122.44 o 
  -3  13   6     7999.90     7077.55    222.36 o 
  -2  13   6       99.32       93.62     48.52 o 
  -1  13   6       59.86       83.07     48.50 o 
   0  13   6       47.02       87.31     56.31 o 
   1  13   6      716.76      619.99     59.27 o 
   2  13   6      119.16      107.53     60.99 o 
   3  13   6      325.41      299.65     63.64 o 
   4  13   6     2579.18     2432.93    144.85 o 
   5  13   6     4133.63     3864.69    159.32 o 
   6  13   6      615.88      442.58    102.73 o 
   7  13   6      107.01      163.22    102.48 o 
   8  13   6      121.47      122.42     99.23 o 
   9  13   6       11.45       -7.14     98.39 o 
  10  13   6      411.23      295.47    117.79 o 
  11  13   6      142.43      -86.87    151.19 o 
 -12  14   6        0.18        1.17    114.32 o 
 -11  14   6     1050.63     1056.12    176.48 o 
 -10  14   6     2909.87     3206.86    253.45 o 
  -9  14   6     2099.09     2165.74    310.62 o 
  -8  14   6     1906.22     2211.68    191.05 o 
  -7  14   6        4.94      -97.02     81.74 o 
  -6  14   6     3666.81     3616.54    171.75 o 
  -5  14   6      422.83      488.18     68.69 o 
  -4  14   6     6715.98     6441.01    193.84 o 
  -3  14   6      416.26      365.27     65.00 o 
  -2  14   6     1130.89     1033.64     91.18 o 
  -1  14   6      351.48      327.81     55.07 o 
   0  14   6     7085.17     6583.84    171.01 o 
   1  14   6        0.92      -74.49     49.66 o 
   2  14   6    23880.90    23006.44    811.03 o 
   3  14   6      904.81     1165.33    234.24 o 
   4  14   6     3202.63     3176.06    130.60 o 
   5  14   6      174.14      259.56     66.34 o 
   6  14   6     6653.13     7185.86    282.11 o 
   7  14   6      494.35      558.10    113.55 o 
   8  14   6      418.62      306.09    141.98 o 
   9  14   6       57.38      129.05    238.47 o 
  10  14   6       89.44      -36.66    109.11 o 
  11  14   6       80.69      -77.79    173.18 o 
 -12  15   6      120.32      129.20    157.79 o 
 -11  15   6     1116.03      998.95    179.78 o 
 -10  15   6      588.91      599.12    121.31 o 
  -9  15   6     2106.02     2169.11    142.89 o 
  -8  15   6        8.29       18.51     93.50 o 
  -7  15   6      192.75      135.58     85.27 o 
  -6  15   6    11222.55    10701.43    357.38 o 
  -5  15   6      776.97      800.24     75.96 o 
  -4  15   6     7663.40     7089.47    210.96 o 
  -3  15   6      854.29      654.37     73.19 o 
  -2  15   6     3767.10     3372.97    132.56 o 
  -1  15   6       20.91       11.41     53.21 o 
   0  15   6      169.81      261.61     58.17 o 
   1  15   6       36.70      -34.93     54.64 o 
   2  15   6     4063.42     3755.06    150.75 o 
   3  15   6     1337.60     1413.78     92.78 o 
   4  15   6     4232.64     4286.35    256.12 o 
   5  15   6     1203.04     1095.79     88.42 o 
   6  15   6     1384.02     1054.64    124.53 o 
   7  15   6      229.65      160.61    191.60 o 
   8  15   6      259.60      306.53    115.60 o 
   9  15   6        6.32       13.19    108.35 o 
  10  15   6      238.71      124.42    108.52 o 
 -11  16   6      174.22      270.22    162.18 o 
 -10  16   6      986.90     1184.73    142.62 o 
  -9  16   6      180.15       89.91     98.67 o 
  -8  16   6      534.40      425.82    100.09 o 
  -7  16   6      344.73      413.95    112.84 o 
  -6  16   6      805.09      879.36    105.85 o 
  -5  16   6      953.29      948.47     84.46 o 
  -4  16   6     2469.53     2565.11    118.15 o 
  -3  16   6      279.47      229.03     68.70 o 
  -2  16   6     5370.76     5133.22    150.01 o 
  -1  16   6     5073.88     4843.74    144.24 o 
   0  16   6      747.89      782.48     69.41 o 
   1  16   6      214.05      205.80     62.29 o 
   2  16   6       16.39        3.13     62.99 o 
   3  16   6       69.53       99.51     68.68 o 
   4  16   6      214.98      212.00     73.25 o 
   5  16   6      594.98      601.45    100.88 o 
   6  16   6      494.64      404.19    121.23 o 
   7  16   6       52.02       37.39    106.80 o 
   8  16   6       29.58       95.71    117.16 o 
   9  16   6      142.82      247.95    123.26 o 
  10  16   6      127.98       42.97    118.91 o 
 -11  17   6     1264.56     1461.05    150.54 o 
 -10  17   6       12.81       37.14    110.78 o 
  -9  17   6      169.09      239.43    147.62 o 
  -8  17   6     4265.94     3855.76    195.34 o 
  -7  17   6      130.27      200.47    100.47 o 
  -6  17   6      808.90      890.81    109.77 o 
  -5  17   6     8394.77     8417.68    245.95 o 
  -4  17   6     2032.38     1944.90    161.06 o 
  -3  17   6    14282.60    13238.63    352.42 o 
  -2  17   6     4402.94     4302.04    136.81 o 
  -1  17   6    11125.68    10414.50    249.36 o 
   0  17   6     1221.34     1314.49     89.00 o 
   1  17   6     3127.06     3144.57    116.56 o 
   2  17   6       77.38      127.06     73.94 o 
   3  17   6      571.39      556.13    125.38 o 
   4  17   6     1050.13     1046.12     97.16 o 
   5  17   6      120.81       74.35     73.57 o 
   6  17   6      906.14     1062.65    130.32 o 
   7  17   6     1004.13     1205.93    136.45 o 
   8  17   6      262.39      363.65    157.24 o 
   9  17   6       27.03      -23.44    113.25 o 
 -10  18   6      918.09      722.24    163.97 o 
  -9  18   6      836.07      278.74    164.93 o 
  -8  18   6     3362.28     3426.54    184.10 o 
  -7  18   6       58.37      225.61    102.06 o 
  -6  18   6      208.54      258.15     97.10 o 
  -5  18   6       81.48       35.82    190.22 o 
  -4  18   6     2114.62     2275.18    115.34 o 
  -3  18   6      127.72      247.74     75.05 o 
  -2  18   6      753.78      674.78     73.31 o 
  -1  18   6      462.74      599.69     91.22 o 
   0  18   6     1523.33     1482.37     85.97 o 
   1  18   6     1935.66     1844.39     98.16 o 
   2  18   6      100.35       62.31     73.23 o 
   3  18   6     2930.80     2856.53    132.75 o 
   4  18   6      434.11      612.23    103.59 o 
   5  18   6      146.49      133.55    107.37 o 
   6  18   6      596.00      797.39    131.87 o 
   7  18   6       90.70      -22.76    115.65 o 
   8  18   6      183.20      189.85    231.46 o 
   9  18   6       11.45       63.03    120.18 o 
 -10  19   6       48.41      -58.14    143.77 o 
  -9  19   6       25.05      303.20    171.81 o 
  -8  19   6       19.53       -4.91    104.14 o 
  -7  19   6       75.24      298.34    101.12 o 
  -6  19   6      716.56      711.52    112.40 o 
  -5  19   6     6916.03     6394.26    254.34 o 
  -4  19   6        8.10        2.67     78.61 o 
  -3  19   6     1034.40      933.05     92.23 o 
  -2  19   6     8430.46     7922.51    208.45 o 
  -1  19   6       97.72      176.43     67.57 o 
   0  19   6     1489.20     1654.34    194.55 o 
   1  19   6     5019.93     4739.21    218.38 o 
   2  19   6     4289.67     3995.68    156.87 o 
   3  19   6      604.50      649.73     88.37 o 
   4  19   6      320.61      263.75     81.74 o 
   5  19   6     1068.23     1153.21    315.71 o 
   6  19   6      782.16      793.10    139.17 o 
   7  19   6     1866.78     2236.88    211.53 o 
   8  19   6      320.79      412.41    130.70 o 
  -9  20   6      485.30      458.30    138.57 o 
  -8  20   6     3527.03     3577.61    190.87 o 
  -7  20   6     2238.26     2347.54    238.19 o 
  -6  20   6        6.79      -36.50     97.76 o 
  -5  20   6     1471.61     1885.13    143.15 o 
  -4  20   6     1222.33     1084.51    122.76 o 
  -3  20   6      739.75      868.48     92.65 o 
  -2  20   6      709.56      747.62     79.00 o 
  -1  20   6       16.21       26.39     66.87 o 
   0  20   6      583.79      610.20     77.63 o 
   1  20   6      940.04      864.03     80.55 o 
   2  20   6      373.53      330.57     81.41 o 
   3  20   6      201.11      235.29     92.46 o 
   4  20   6       47.51       44.39     78.36 o 
   5  20   6      251.49      277.46    120.52 o 
   6  20   6      357.40      362.48    152.15 o 
   7  20   6       17.08      -75.37    125.33 o 
  -8  21   6        0.38     -185.28    152.29 o 
  -7  21   6      176.98      206.29    107.87 o 
  -6  21   6      671.98      741.04    118.84 o 
  -5  21   6     1021.52     1179.46    129.34 o 
  -4  21   6     1313.05     1513.70    110.78 o 
  -3  21   6       16.56      -57.12     80.23 o 
  -2  21   6     6432.18     6154.32    212.31 o 
  -1  21   6      236.29      277.33     80.70 o 
   0  21   6      269.36      184.47     72.60 o 
   1  21   6      395.39      384.26     87.66 o 
   2  21   6      162.12      208.43     87.65 o 
   3  21   6        0.73        3.72     86.27 o 
   4  21   6       16.98      -52.82     89.75 o 
   5  21   6     4125.15     3930.83    220.50 o 
   6  21   6     1050.13     1455.98    160.78 o 
  -7  22   6        5.40      109.69    110.95 o 
  -6  22   6     2823.58     3100.57    203.28 o 
  -5  22   6     1586.91     1676.61    145.26 o 
  -4  22   6      287.97      471.95    111.74 o 
  -3  22   6     1039.07     1129.44    103.34 o 
  -2  22   6      404.00      529.11     82.76 o 
  -1  22   6     2685.34     2718.35    121.87 o 
   0  22   6     1273.55     1311.07     97.29 o 
   1  22   6     2086.05     2250.27    130.41 o 
   2  22   6     4574.22     4876.23    189.19 o 
   3  22   6        7.69      -31.63     84.26 o 
   4  22   6      309.23      229.31    124.81 o 
   5  22   6      243.50      197.21    130.31 o 
  -5  23   6        5.92      -46.63    107.97 o 
  -4  23   6      762.19      935.08    127.87 o 
  -3  23   6      330.03      315.01     90.83 o 
  -2  23   6      741.70      701.15     88.13 o 
  -1  23   6     1807.69     1992.52    157.64 o 
   0  23   6      196.44      342.59     82.05 o 
   1  23   6     2634.43     2619.00    142.20 o 
   2  23   6      851.47      944.55    202.42 o 
   3  23   6     1280.70     1481.13    117.02 o 
   4  23   6      162.65      236.35    130.12 o 
  -3  24   6      200.03      166.08    129.90 o 
  -2  24   6     1648.16     1811.48    129.47 o 
  -1  24   6     1415.61     1428.00    103.69 o 
   0  24   6        1.50      -55.34     77.47 o 
   1  24   6       13.78       31.11     88.47 o 
   2  24   6      348.99      289.82     99.41 o 
 -15   1   7      885.51     1196.69    206.44 o 
 -14   1   7     1346.17     1283.89    116.82 o 
 -13   1   7        0.88      -72.79     88.24 o 
 -12   1   7      720.12      665.45     92.52 o 
 -11   1   7      385.76      303.79     79.21 o 
 -10   1   7       91.45       99.78     98.96 o 
  -9   1   7      297.32      237.62     68.43 o 
  -8   1   7     3640.32     3465.49    147.15 o 
  -7   1   7     1828.24     1691.63     57.14 o 
  -6   1   7    30114.75    32363.03    579.49 o 
  -5   1   7      127.11      262.60     29.18 o 
  -4   1   7    18677.72    18716.88    309.14 o 
  -3   1   7      718.91      718.35     28.69 o 
  -2   1   7     4738.87     5022.29    149.68 o 
  -1   1   7    13227.38    13990.10    261.68 o 
   0   1   7     1002.91      843.64     66.22 o 
   1   1   7      133.23       54.69     31.81 o 
   2   1   7     1498.00     1414.36     66.84 o 
   3   1   7     5614.09     5617.84    141.69 o 
   4   1   7      329.93      315.88     44.81 o 
   5   1   7     2538.57     2389.12     89.60 o 
   6   1   7     7113.23     6749.55    173.06 o 
   7   1   7     1847.21     1943.06     87.79 o 
   8   1   7     1793.18     1807.96     87.19 o 
   9   1   7     5199.78     4835.85    219.03 o 
  10   1   7     2305.99     2235.42    235.72 o 
  11   1   7     1067.64     1353.41    138.26 o 
  12   1   7      220.85      107.48    120.26 o 
  13   1   7      428.81      141.04    127.95 o 
 -15   2   7     1714.07     1826.24    180.46 o 
 -14   2   7     1275.84     1455.30    274.34 o 
 -13   2   7       37.19       73.19    102.12 o 
 -12   2   7     1114.41     1192.28    104.44 o 
 -11   2   7      680.97      526.17    118.20 o 
 -10   2   7     2414.35     2207.36    175.38 o 
  -9   2   7     1546.66     1411.15     95.37 o 
  -8   2   7     1540.19     1679.52     74.76 o 
  -7   2   7     9196.04     8626.50    187.66 o 
  -6   2   7     2142.11     2220.74     62.54 o 
  -5   2   7     3581.84     3918.68     82.06 o 
  -4   2   7    21783.88    22048.34    362.33 o 
  -3   2   7     1312.47     1383.62     38.93 o 
  -2   2   7     7707.45     8056.61    176.00 o 
  -1   2   7    14754.02    15362.34    286.09 o 
   0   2   7        2.08       50.16     25.69 o 
   1   2   7    12060.48    12496.94    309.95 o 
   2   2   7     9495.93     9811.63    258.13 o 
   3   2   7    26505.77    27758.75    665.24 o 
   4   2   7     5667.43     5774.67    171.01 o 
   5   2   7       40.96       42.43     42.03 o 
   6   2   7    13557.30    14306.74    317.31 o 
   7   2   7      586.20      596.99     69.91 o 
   8   2   7      252.16      285.48     72.81 o 
   9   2   7       39.49      -30.17     94.99 o 
  10   2   7       35.27        1.87     98.90 o 
  11   2   7       67.31       63.21    109.81 o 
  12   2   7       32.35      -83.07    115.05 o 
  13   2   7      618.15      501.97    133.68 o 
 -15   3   7       83.15        6.66     97.38 o 
 -14   3   7       35.05      -16.00    100.33 o 
 -13   3   7      128.06      136.13    109.54 o 
 -12   3   7     1138.94     1270.78    111.26 o 
 -11   3   7     1028.14     1024.68    164.93 o 
 -10   3   7     3082.79     3107.74    146.06 o 
  -9   3   7      710.30      537.46     76.48 o 
  -8   3   7      685.91      716.62     60.39 o 
  -7   3   7    52594.08    55417.67   1099.98 o 
  -6   3   7    18062.23    17578.95    323.65 o 
  -5   3   7    12178.77    12934.74    220.81 o 
  -4   3   7    66591.76    69651.37   1117.81 o 
  -3   3   7     4345.25     4293.31     82.90 o 
  -2   3   7     9659.28     9173.61    177.02 o 
  -1   3   7     1449.65     1270.41     36.39 o 
   0   3   7     4740.13     5552.33    116.31 o 
   1   3   7    20374.81    21839.21    520.90 o 
   2   3   7     1654.62     1976.35     79.66 o 
   3   3   7     5910.45     6599.33    198.34 o 
   4   3   7      257.07      199.65     47.60 o 
   5   3   7      361.99      330.86     51.98 o 
   6   3   7    10808.56    10280.58    238.61 o 
   7   3   7      314.50      426.66     56.61 o 
   8   3   7     3815.67     3756.58    146.80 o 
   9   3   7     3918.60     3903.42    323.54 o 
  10   3   7       19.42       41.74    102.31 o 
  11   3   7       92.82      -35.45    109.38 o 
  12   3   7       81.76       38.07    116.24 o 
  13   3   7      401.50      413.19    269.80 o 
 -15   4   7       64.32       10.32    106.02 o 
 -14   4   7       23.61       15.95    177.85 o 
 -13   4   7      312.02      316.59     96.63 o 
 -12   4   7     2334.51     2146.40    377.70 o 
 -11   4   7      644.70      533.39     87.93 o 
 -10   4   7       19.23      -14.42     72.00 o 
  -9   4   7     2820.71     2448.93    125.89 o 
  -8   4   7     3491.37     3457.41    118.19 o 
  -7   4   7      273.57      268.62     40.38 o 
  -6   4   7     1602.46     1714.76     56.51 o 
  -5   4   7     1409.08     1483.71     47.60 o 
  -4   4   7     4381.41     4383.81     98.76 o 
  -3   4   7       17.88       90.42     24.13 o 
  -2   4   7     3395.93     3096.11     73.81 o 
  -1   4   7    26717.81    25566.03    418.77 o 
   0   4   7       28.81      119.01     25.17 o 
   1   4   7    15219.99    17261.74    416.97 o 
   2   4   7    15688.56    16712.17    408.23 o 
   3   4   7      155.66      185.89     43.91 o 
   4   4   7     3179.31     3409.68    117.20 o 
   5   4   7     3684.50     3720.12    126.48 o 
   6   4   7     4710.02     4932.25    156.62 o 
   7   4   7     3115.53     3003.68    106.61 o 
   8   4   7       19.56       31.72     65.32 o 
   9   4   7      135.36      132.22     72.76 o 
  10   4   7      125.13       89.74     99.98 o 
  11   4   7      463.06      586.67    153.94 o 
  12   4   7     1034.27     1202.38    141.40 o 
  13   4   7      222.82       97.16    120.96 o 
 -15   5   7      403.32      509.59    114.77 o 
 -14   5   7      340.27      479.46    105.93 o 
 -13   5   7     2398.04     2413.81    146.90 o 
 -12   5   7       62.31      193.81     85.46 o 
 -11   5   7       77.90      288.17     86.57 o 
 -10   5   7      222.93      367.37    141.57 o 
  -9   5   7       25.49       41.46     51.96 o 
  -8   5   7    24969.65    24496.62    582.25 o 
  -7   5   7      932.91     1117.65     56.06 o 
  -6   5   7    25189.15    24841.84    451.25 o 
  -5   5   7     3666.36     3754.02     90.88 o 
  -4   5   7      371.80      335.82     34.45 o 
  -3   5   7    72284.73    72954.64   1294.29 o 
  -2   5   7      934.39      785.58     40.78 o 
  -1   5   7     8903.56     8471.88    150.71 o 
   0   5   7      347.16      317.84     31.59 o 
   1   5   7      742.51      743.67     48.38 o 
   2   5   7    16547.36    19652.01    476.98 o 
   3   5   7     5353.40     6100.36    172.04 o 
   4   5   7     1033.99     1142.44     72.57 o 
   5   5   7     1810.52     1608.09     80.87 o 
   6   5   7     1772.26     1734.52    130.89 o 
   7   5   7    15237.09    15191.54    386.40 o 
   8   5   7     6245.28     5837.80    191.35 o 
   9   5   7      141.50      247.35     74.92 o 
  10   5   7       87.88     -151.41    100.94 o 
  11   5   7       92.64      167.77    230.63 o 
  12   5   7     1549.06     1779.08    217.71 o 
  13   5   7      192.53      161.46    121.07 o 
 -14   6   7     1711.70     1691.78    150.50 o 
 -13   6   7       11.11       14.34     90.67 o 
 -12   6   7     2247.70     2337.69    142.25 o 
 -11   6   7     1395.19     1426.95    114.68 o 
 -10   6   7      158.29      149.57     93.32 o 
  -9   6   7      609.17      518.81     61.95 o 
  -8   6   7      336.12      314.73     48.01 o 
  -7   6   7      117.99      104.86     42.19 o 
  -6   6   7    19162.87    19254.85    401.87 o 
  -5   6   7     2687.86     2731.70     76.14 o 
  -4   6   7     8671.91     8956.65    176.67 o 
  -3   6   7      948.02     1112.78    103.44 o 
  -2   6   7     1213.52     1278.75     48.60 o 
  -1   6   7     6503.21     6681.67    123.72 o 
   0   6   7    10085.97     9317.50    203.25 o 
   1   6   7    81827.52    83108.83   1928.22 o 
   2   6   7     1716.67     2142.02     88.29 o 
   3   6   7     5667.22     5557.14    166.03 o 
   4   6   7      366.00      393.02     51.39 o 
   5   6   7     5566.44     5956.35    174.85 o 
   6   6   7      144.39       82.13     49.35 o 
   7   6   7     4120.61     3610.75    128.91 o 
   8   6   7    19956.50    20072.60    729.28 o 
   9   6   7      286.87      233.56     76.24 o 
  10   6   7      470.14      581.43    117.89 o 
  11   6   7      484.09      284.52    233.93 o 
  12   6   7      689.23      642.64    126.61 o 
  13   6   7       38.70       44.51    124.38 o 
 -14   7   7     1144.58     1233.83    130.82 o 
 -13   7   7        2.64      -32.22     92.79 o 
 -12   7   7        6.82      -30.37     92.99 o 
 -11   7   7     1984.47     1888.60    125.37 o 
 -10   7   7     4460.25     4138.61    317.77 o 
  -9   7   7      585.37      578.16     58.19 o 
  -8   7   7       22.79       68.92     46.50 o 
  -7   7   7     2389.96     2330.08     99.95 o 
  -6   7   7      385.74      284.36     35.88 o 
  -5   7   7      119.50      138.18     31.48 o 
  -4   7   7      727.58      789.56     40.51 o 
  -3   7   7    40568.43    43651.06    782.25 o 
  -2   7   7     8668.21     9194.18    163.92 o 
  -1   7   7     7257.52     6547.37    123.71 o 
   0   7   7    15063.66    16475.25    343.59 o 
   1   7   7       29.13       18.99     40.60 o 
   2   7   7      327.82      363.04     48.23 o 
   3   7   7     2682.82     2638.62    118.97 o 
   4   7   7      256.81      333.58     63.98 o 
   5   7   7    14463.81    14487.13    367.60 o 
   6   7   7     5706.76     5572.80    171.70 o 
   7   7   7     2252.99     2092.56    128.40 o 
   8   7   7      111.55      144.77     85.23 o 
   9   7   7     2209.03     2332.81    213.97 o 
  10   7   7      253.04      199.62    105.07 o 
  11   7   7       24.16       60.92    104.99 o 
  12   7   7      517.57      723.44    128.44 o 
 -14   8   7       46.42      -38.39     99.37 o 
 -13   8   7     1151.52     1105.79    123.16 o 
 -12   8   7       55.48       -7.50     89.30 o 
 -11   8   7     3071.88     3136.21    172.50 o 
 -10   8   7      310.75      253.25     92.03 o 
  -9   8   7     1116.30     1087.65     67.37 o 
  -8   8   7    13788.88    12952.33    327.72 o 
  -7   8   7     1129.07     1330.94     76.79 o 
  -6   8   7     1338.10     1422.31     55.45 o 
  -5   8   7     4377.24     4401.42    102.98 o 
  -4   8   7     3773.82     3733.40     98.18 o 
  -3   8   7    23598.29    25496.08    465.80 o 
  -2   8   7    12987.41    13172.25    226.50 o 
  -1   8   7      839.99     1165.06     59.90 o 
   0   8   7     3358.36     3937.56    114.55 o 
   1   8   7     1391.05     1195.26     66.21 o 
   2   8   7     7428.25     6861.07    192.51 o 
   3   8   7     1564.86     1692.50     83.32 o 
   4   8   7    30029.55    31613.05    756.58 o 
   5   8   7    12421.09    12941.86    334.87 o 
   6   8   7     2584.75     2766.50    175.65 o 
   7   8   7      900.09      731.03     94.39 o 
   8   8   7      620.00      529.69     91.43 o 
   9   8   7     1186.79     1078.60     97.66 o 
  10   8   7      763.16      731.54    122.43 o 
  11   8   7      139.94      341.41    119.88 o 
  12   8   7      468.16      389.85    128.27 o 
 -14   9   7      214.13      334.82    155.86 o 
 -13   9   7     5014.38     4601.93    212.92 o 
 -12   9   7      745.42      740.24    109.93 o 
 -11   9   7     3858.93     4064.43    153.84 o 
 -10   9   7      578.67      555.55    140.02 o 
  -9   9   7      129.57       31.63     52.28 o 
  -8   9   7      759.84      785.61     70.16 o 
  -7   9   7    13069.84    12903.04    327.55 o 
  -6   9   7      260.26      319.36     41.47 o 
  -5   9   7    16686.48    15852.91    300.05 o 
  -4   9   7    13667.02    13107.88    251.23 o 
  -3   9   7     6364.52     6446.71    136.87 o 
  -2   9   7       51.26       30.95     29.85 o 
  -1   9   7       80.57       90.07     30.68 o 
   0   9   7    13724.80    13176.51    284.23 o 
   1   9   7    10421.67    10011.46    262.33 o 
   2   9   7     4451.03     4129.66    133.74 o 
   3   9   7     1654.56     1510.12     78.62 o 
   4   9   7     9777.21    10244.71    273.82 o 
   5   9   7     3506.16     3280.20    160.74 o 
   6   9   7     5940.40     5512.98    174.20 o 
   7   9   7     8032.40     8035.99    290.46 o 
   8   9   7     4379.84     3882.87    189.36 o 
   9   9   7      251.41      192.18     89.62 o 
  10   9   7      136.32       96.69    135.38 o 
  11   9   7       35.10     -141.62    110.56 o 
  12   9   7     1027.06      944.92    146.14 o 
 -14  10   7      197.67      199.28    100.51 o 
 -13  10   7      370.69      299.51     81.28 o 
 -12  10   7     2780.64     3054.28    136.13 o 
 -11  10   7     2708.90     3097.61    134.64 o 
 -10  10   7     2681.11     2621.51    101.45 o 
  -9  10   7      484.94      437.05     64.57 o 
  -8  10   7    11287.52    10519.88    461.93 o 
  -7  10   7      315.58      327.28     61.42 o 
  -6  10   7     1001.86     1013.60     51.41 o 
  -5  10   7     2993.61     3064.21     84.48 o 
  -4  10   7     2765.29     2582.60     76.10 o 
  -3  10   7    15269.10    15603.97    295.00 o 
  -2  10   7    39591.27    39557.12    646.69 o 
  -1  10   7       37.10        9.11     33.57 o 
   0  10   7    19954.15    20259.27    423.79 o 
   1  10   7    39716.89    41117.02    973.53 o 
   2  10   7    21131.21    21145.80    518.50 o 
   3  10   7      479.32      598.20     63.86 o 
   4  10   7     8897.94     8645.46    285.97 o 
   5  10   7    11059.11    11596.99    327.60 o 
   6  10   7      256.65      282.50     64.33 o 
   7  10   7      483.33      655.36    109.54 o 
   8  10   7     1363.74     1573.82    125.31 o 
   9  10   7     1260.57     1317.20    126.73 o 
  10  10   7      538.47      568.52    111.78 o 
  11  10   7       14.19       18.81    113.84 o 
  12  10   7        1.11       43.20    127.32 o 
 -13  11   7      148.04      255.78    101.18 o 
 -12  11   7       22.70      -86.65     76.75 o 
 -11  11   7     2016.90     2122.70    138.98 o 
 -10  11   7     6339.10     6390.45    171.36 o 
  -9  11   7      666.57      788.91     75.55 o 
  -8  11   7      467.27      583.28     68.95 o 
  -7  11   7     6051.03     5956.26    197.64 o 
  -6  11   7       57.44       40.87     39.87 o 
  -5  11   7     1601.82     1672.23     63.26 o 
  -4  11   7     2021.21     2105.48     74.42 o 
  -3  11   7     8259.81     8324.44    171.07 o 
  -2  11   7     9241.61     8866.25    164.47 o 
  -1  11   7     2022.51     2261.52    153.09 o 
   0  11   7      122.47      166.97     58.56 o 
   1  11   7       12.27      -14.74     47.18 o 
   2  11   7       86.09      148.88     54.54 o 
   3  11   7      601.01      583.31     66.93 o 
   4  11   7     3227.64     3251.75    127.94 o 
   5  11   7     2065.93     1993.83    102.45 o 
   6  11   7       83.15       55.80     60.09 o 
   7  11   7     1505.24     1676.63    154.35 o 
   8  11   7     2521.96     2643.64    156.45 o 
   9  11   7       11.82       -2.53     98.69 o 
  10  11   7     1205.88     1216.68    132.21 o 
  11  11   7       11.96     -116.34    149.68 o 
  12  11   7     1390.55     1861.51    171.68 o 
 -13  12   7      631.84      791.96    170.43 o 
 -12  12   7     1535.62     1882.43    164.66 o 
 -11  12   7     3322.08     3211.35    139.48 o 
 -10  12   7      616.34      706.14    114.09 o 
  -9  12   7     2444.74     2502.36    111.71 o 
  -8  12   7       38.39       92.27     60.70 o 
  -7  12   7     8330.72     8228.16    195.43 o 
  -6  12   7     9404.98     8934.65    205.84 o 
  -5  12   7     1745.50     1642.37     95.12 o 
  -4  12   7      352.57      383.57     40.89 o 
  -3  12   7      425.52      465.89     41.88 o 
  -2  12   7     2535.60     2556.71     84.11 o 
  -1  12   7      739.50      807.70     63.52 o 
   0  12   7     2767.10     2615.69     93.53 o 
   1  12   7    31007.96    30026.24   1377.46 o 
   2  12   7    10268.73     9925.11    269.86 o 
   3  12   7     3628.84     3752.84    208.06 o 
   4  12   7      320.94      303.96     67.95 o 
   5  12   7     1065.73     1087.73     83.99 o 
   6  12   7      343.12      322.74     68.93 o 
   7  12   7      394.56      342.61     97.86 o 
   8  12   7     1474.09     1348.85    128.25 o 
   9  12   7      343.48      588.59    115.22 o 
  10  12   7       14.46       63.47     98.10 o 
  11  12   7      299.90      394.82    130.13 o 
 -13  13   7       27.83      -29.41    153.11 o 
 -12  13   7      847.51      663.58    183.35 o 
 -11  13   7       57.68       33.76     99.25 o 
 -10  13   7     2565.32     2422.18    148.33 o 
  -9  13   7      218.98       17.44     88.06 o 
  -8  13   7    18283.45    17578.02    437.21 o 
  -7  13   7     1124.62     1271.49     83.30 o 
  -6  13   7     2658.19     2485.25    138.07 o 
  -5  13   7     2817.38     2581.17     92.94 o 
  -4  13   7       34.86       54.15     46.62 o 
  -3  13   7    23856.15    23682.38    566.99 o 
  -2  13   7     4502.03     4115.29    106.88 o 
  -1  13   7     2263.60     2090.61     86.26 o 
   0  13   7    18126.17    17223.39    371.95 o 
   1  13   7      817.38      837.76     71.22 o 
   2  13   7     1402.98     1357.18     88.97 o 
   3  13   7     2284.60     2166.01    105.36 o 
   4  13   7     2452.08     2168.19    105.62 o 
   5  13   7     1445.28     1213.30     88.59 o 
   6  13   7        7.69     -135.75     90.50 o 
   7  13   7     4238.32     3954.78    202.35 o 
   8  13   7      178.44      186.57    104.13 o 
   9  13   7     1161.86     1344.42    132.86 o 
  10  13   7      589.69      504.68    118.64 o 
  11  13   7      479.53      272.14    171.81 o 
 -12  14   7       33.58       31.61    142.39 o 
 -11  14   7      322.34      404.91    164.38 o 
 -10  14   7     2844.63     3140.94    169.04 o 
  -9  14   7     1446.58     1591.56    127.25 o 
  -8  14   7        2.24       -9.83     84.77 o 
  -7  14   7     1539.50     1563.72    120.68 o 
  -6  14   7     4301.01     3836.40    176.49 o 
  -5  14   7     2565.40     2643.29    179.33 o 
  -4  14   7      327.52      262.44     62.63 o 
  -3  14   7     1951.91     2034.18     84.70 o 
  -2  14   7      149.19      190.53     52.97 o 
  -1  14   7     1917.10     1813.78    158.33 o 
   0  14   7     1720.69     1776.63    121.68 o 
   1  14   7     1939.99     1834.78     84.39 o 
   2  14   7     1340.24     1278.25     88.13 o 
   3  14   7     2071.77     1661.78    167.92 o 
   4  14   7     2124.63     2227.43    112.96 o 
   5  14   7     3420.57     3386.15    138.80 o 
   6  14   7     1192.20     1223.11    132.91 o 
   7  14   7       38.78      -80.70     98.35 o 
   8  14   7      430.16      427.42    202.59 o 
   9  14   7      112.65      148.12    148.58 o 
  10  14   7      114.80       63.27    105.62 o 
 -12  15   7      289.15      347.19    163.83 o 
 -11  15   7     1110.50     1081.41    178.68 o 
 -10  15   7      222.90      300.03     97.33 o 
  -9  15   7       25.71       31.48     88.50 o 
  -8  15   7       86.46      117.19    104.32 o 
  -7  15   7      747.17      859.22    107.82 o 
  -6  15   7       39.99      -22.64     82.76 o 
  -5  15   7       27.60      100.72     65.66 o 
  -4  15   7     7369.84     6628.17    352.40 o 
  -3  15   7      100.65       25.34     53.13 o 
  -2  15   7     3977.54     3896.43    157.44 o 
  -1  15   7      203.40      210.67     59.32 o 
   0  15   7     3989.41     4047.79    128.55 o 
   1  15   7     2060.55     2050.96     90.17 o 
   2  15   7      322.96      248.41     68.27 o 
   3  15   7       13.34      -54.75     62.21 o 
   4  15   7     2551.91     2449.95    119.61 o 
   5  15   7      887.31      961.71     87.42 o 
   6  15   7     3773.33     3609.73    359.56 o 
   7  15   7     2358.13     2865.87    179.05 o 
   8  15   7      267.49      420.82    136.62 o 
   9  15   7      676.72      722.93    128.88 o 
  10  15   7        1.15      -90.09    114.95 o 
 -11  16   7      167.85      -54.70    152.56 o 
 -10  16   7     3322.18     3426.77    268.84 o 
  -9  16   7     1662.30     1824.11    137.84 o 
  -8  16   7       67.26        9.85     87.82 o 
  -7  16   7     1685.43     1977.35    136.42 o 
  -6  16   7     3546.98     3401.99    189.67 o 
  -5  16   7     3140.82     3136.81    258.40 o 
  -4  16   7     8319.29     8010.81    234.15 o 
  -3  16   7     1167.61     1130.14    124.03 o 
  -2  16   7     4682.99     4261.43    133.42 o 
  -1  16   7       64.91       50.02     57.28 o 
   0  16   7      137.15      176.99    114.38 o 
   1  16   7     4171.70     3819.16    127.61 o 
   2  16   7     2231.90     2147.99    110.42 o 
   3  16   7    19002.81    18019.26    462.64 o 
   4  16   7       17.89       -6.07     85.47 o 
   5  16   7       49.23       23.16    119.04 o 
   6  16   7       43.43      133.36    101.65 o 
   7  16   7      485.33      326.55    118.77 o 
   8  16   7      639.05      568.00    161.09 o 
   9  16   7      281.06       82.10    115.18 o 
  10  16   7      229.23      189.88    171.94 o 
 -11  17   7      452.10      400.93    128.91 o 
 -10  17   7       63.92      -76.42    159.44 o 
  -9  17   7       15.68      -45.40    161.50 o 
  -8  17   7       46.87      176.11    100.50 o 
  -7  17   7    18632.97    17228.66   1663.22 o 
  -6  17   7      126.89      230.70     96.11 o 
  -5  17   7     4541.00     3890.37    150.06 o 
  -4  17   7     4563.16     4257.17    183.35 o 
  -3  17   7       75.75       43.79     70.19 o 
  -2  17   7      138.13      120.76     59.03 o 
  -1  17   7     1294.32     1253.88     96.22 o 
   0  17   7     7584.15     7739.75    255.32 o 
   1  17   7      861.34      880.90     85.25 o 
   2  17   7       45.95        8.35     71.15 o 
   3  17   7      281.88      333.00     78.19 o 
   4  17   7      798.34      771.34    126.08 o 
   5  17   7       10.13      -54.96     72.75 o 
   6  17   7     1484.10     1575.19    148.23 o 
   7  17   7     1334.01     1676.69    158.27 o 
   8  17   7      137.23       69.55    139.09 o 
   9  17   7        0.33       45.86    113.69 o 
 -10  18   7     1143.72     1430.80    204.79 o 
  -9  18   7       54.38       25.27     95.79 o 
  -8  18   7       21.24      142.14     99.82 o 
  -7  18   7       12.90      139.31     98.82 o 
  -6  18   7     2307.90     2353.18    192.97 o 
  -5  18   7       58.76      126.74    162.18 o 
  -4  18   7      730.67      817.84     84.12 o 
  -3  18   7    13215.46    11962.03    328.92 o 
  -2  18   7       68.20       32.16     63.81 o 
  -1  18   7     6758.55     6705.40    185.10 o 
   0  18   7     2647.13     2798.78    162.08 o 
   1  18   7      316.72      242.86     91.97 o 
   2  18   7     1220.98     1232.13     94.38 o 
   3  18   7     2350.47     2514.00    153.65 o 
   4  18   7      218.57      111.36     76.04 o 
   5  18   7      264.77      294.16    111.66 o 
   6  18   7       93.28       26.59    111.47 o 
   7  18   7     1886.68     1842.32    159.39 o 
   8  18   7       14.88       45.80    126.83 o 
  -9  19   7     3499.48     3395.36    192.42 o 
  -8  19   7      422.28      344.15    104.90 o 
  -7  19   7      652.64      674.91    119.30 o 
  -6  19   7     1387.62     1383.20    256.61 o 
  -5  19   7      994.74      963.19    116.54 o 
  -4  19   7     3853.43     3730.37    150.81 o 
  -3  19   7      570.96      653.13    146.82 o 
  -2  19   7     3676.19     3880.18    167.63 o 
  -1  19   7       63.46       64.85     65.12 o 
   0  19   7       89.06      136.29     73.76 o 
   1  19   7      113.56      136.70    123.71 o 
   2  19   7      732.08      648.89    128.91 o 
   3  19   7       41.65       20.48     78.35 o 
   4  19   7      798.33      843.55    165.59 o 
   5  19   7      291.25      224.46    147.75 o 
   6  19   7       36.26      -92.00    120.68 o 
   7  19   7       15.87     -142.82    119.73 o 
   8  19   7      383.07      510.03    138.65 o 
  -9  20   7       33.17      218.54    164.11 o 
  -8  20   7      279.78      404.61    114.04 o 
  -7  20   7      145.16      119.25    105.06 o 
  -6  20   7     3578.28     3307.11    182.85 o 
  -5  20   7      761.38      657.36    110.57 o 
  -4  20   7      190.63      134.73     82.26 o 
  -3  20   7      724.06      560.49     89.81 o 
  -2  20   7     1150.59     1086.37     96.65 o 
  -1  20   7       14.66        6.07     67.05 o 
   0  20   7      140.53       16.18     67.53 o 
   1  20   7     1817.41     1862.26    116.21 o 
   2  20   7       58.40       -5.11     79.45 o 
   3  20   7      648.33      602.91     90.08 o 
   4  20   7       58.21       65.51     80.46 o 
   5  20   7      665.54      753.24    145.97 o 
   6  20   7       89.57       52.94    304.17 o 
   7  20   7      322.55      548.11    138.23 o 
  -8  21   7      428.26      754.84    126.65 o 
  -7  21   7     2190.10     2351.33    158.84 o 
  -6  21   7     4198.94     4135.60    210.02 o 
  -5  21   7     1176.80     1420.67    138.06 o 
  -4  21   7     3451.94     3522.98    155.50 o 
  -3  21   7       28.02      -46.45     75.46 o 
  -2  21   7     2818.19     2894.39    120.88 o 
  -1  21   7      831.37      954.97     86.35 o 
   0  21   7       95.07       95.60     73.57 o 
   1  21   7       17.81       -9.46     77.49 o 
   2  21   7      106.21      129.45    112.55 o 
   3  21   7      187.22      272.83     88.90 o 
   4  21   7       68.94       13.51     85.28 o 
   5  21   7        3.91       70.33    121.13 o 
   6  21   7       48.54      126.92    148.17 o 
  -7  22   7      176.21       75.52    104.93 o 
  -6  22   7       77.46      113.34    107.08 o 
  -5  22   7      335.12      560.47    122.60 o 
  -4  22   7     1783.13     1896.99    150.62 o 
  -3  22   7     2702.60     2491.68    135.62 o 
  -2  22   7      805.18      878.76     88.49 o 
  -1  22   7      159.80      172.10     75.12 o 
   0  22   7      314.46      287.42     77.81 o 
   1  22   7      160.88      238.98     86.62 o 
   2  22   7      658.14      647.95     95.09 o 
   3  22   7     1893.71     1794.36    119.30 o 
   4  22   7       69.25     -112.67    115.11 o 
   5  22   7       61.79      121.07    127.51 o 
  -5  23   7      967.61     1168.41    137.21 o 
  -4  23   7      387.61      534.75    119.68 o 
  -3  23   7     1848.68     1960.48    128.68 o 
  -2  23   7        3.28       33.35     77.20 o 
  -1  23   7     1595.62     1529.17    105.75 o 
   0  23   7      168.92      231.64     81.15 o 
   1  23   7      946.22      975.22    104.90 o 
   2  23   7        1.53       38.55     88.32 o 
   3  23   7       78.01      148.34     90.26 o 
  -3  24   7       89.57      138.60     91.43 o 
  -2  24   7       54.05      105.07     93.65 o 
  -1  24   7       38.98      184.08     79.78 o 
   0  24   7     1003.62     1128.63    100.28 o 
   1  24   7      804.74      851.89    107.39 o 
 -15   0   8      345.86      159.71    146.79 o 
 -14   0   8     1284.66     1033.31    164.11 o 
 -13   0   8        7.32      -13.19    124.25 o 
 -12   0   8     3327.85     3514.46    226.23 o 
 -11   0   8     6918.89     6197.38    316.67 o 
 -10   0   8     7794.44     7211.99    344.44 o 
  -9   0   8     2557.66     2370.92    174.28 o 
  -8   0   8     9760.55     9195.05    395.84 o 
  -7   0   8     9607.20     9498.88    239.22 o 
  -6   0   8      517.39      646.91    107.90 o 
  -5   0   8     1265.41     1204.78     83.92 o 
  -4   0   8    54117.85    58534.91   1332.93 o 
  -3   0   8    43882.91    47325.61   1077.63 o 
  -2   0   8     3974.78     3949.33    108.30 o 
  -1   0   8   119027.77   123631.00   5093.15 o 
   0   0   8    53141.42    54979.30   1582.02 o 
   1   0   8       86.17      124.25     74.22 o 
   2   0   8     4966.84     4784.48    176.75 o 
   3   0   8    54776.77    54953.45   1922.30 o 
   4   0   8     8967.03     8418.51    282.99 o 
   5   0   8      244.79      307.50     75.59 o 
   6   0   8      687.41      940.13     91.39 o 
   7   0   8      355.68      372.75     84.76 o 
   8   0   8       30.91        1.62     81.16 o 
   9   0   8     1503.81     1587.49    197.10 o 
  10   0   8    12622.01    13832.43    647.64 o 
  11   0   8     3073.07     2572.14    247.40 o 
  12   0   8       31.36     -147.34    158.06 o 
  13   0   8     1031.12      600.08    208.37 o 
 -15   1   8        1.81       26.78    101.18 o 
 -14   1   8      418.50      515.80     99.97 o 
 -13   1   8      154.65       34.36     81.63 o 
 -12   1   8     2218.97     2300.75    127.61 o 
 -11   1   8       78.78       24.33     71.04 o 
 -10   1   8     7968.10     6896.29    264.17 o 
  -9   1   8    15855.07    15270.94    444.64 o 
  -8   1   8    35033.04    34081.54    781.18 o 
  -7   1   8     1661.21     1540.11     48.28 o 
  -6   1   8    26468.82    27833.96    456.86 o 
  -5   1   8    19133.44    19054.02    316.41 o 
  -4   1   8       63.99       56.99     20.73 o 
  -3   1   8      418.34      402.86     24.18 o 
  -2   1   8    10181.48    11007.36    210.01 o 
  -1   1   8    31988.27    31933.15    578.33 o 
   0   1   8    67466.55    68382.81   1218.70 o 
   1   1   8     5881.63     6691.72    183.73 o 
   2   1   8       16.60       49.96     40.03 o 
   3   1   8     6981.53     6012.65    151.42 o 
   4   1   8     5593.46     5572.95    146.76 o 
   5   1   8     4665.35     4804.07    219.56 o 
   6   1   8      115.64       77.49     49.52 o 
   7   1   8     7445.23     7849.90    200.83 o 
   8   1   8      256.79      223.79     62.44 o 
   9   1   8     3584.61     3305.68    184.33 o 
  10   1   8     1515.42     1084.05    143.22 o 
  11   1   8     1267.99     1377.65    145.25 o 
  12   1   8      306.28      269.73    139.23 o 
  13   1   8      474.13      494.32    133.80 o 
 -15   2   8        1.10      116.28    106.93 o 
 -14   2   8      592.71      583.56    134.01 o 
 -13   2   8      106.40       99.69     92.79 o 
 -12   2   8     1707.44     1691.72    147.62 o 
 -11   2   8     1629.95     1671.56    114.58 o 
 -10   2   8       23.58       61.67     73.26 o 
  -9   2   8        3.16       -4.40     62.30 o 
  -8   2   8      170.38      149.35     40.15 o 
  -7   2   8    15009.35    15694.57    267.03 o 
  -6   2   8     1437.14     1218.50     42.96 o 
  -5   2   8       88.18      169.28     26.00 o 
  -4   2   8    11818.76    12740.11    216.30 o 
  -3   2   8     1172.92     1363.26     75.29 o 
  -2   2   8     2222.55     1966.86     75.34 o 
  -1   2   8    90746.25    97077.93   1723.40 o 
   0   2   8    56941.84    60570.13   1080.31 o 
   1   2   8      895.02      924.52     88.49 o 
   2   2   8     5886.02     5622.28    176.95 o 
   3   2   8    12117.71    12378.49    318.78 o 
   4   2   8     3271.66     3142.97    141.73 o 
   5   2   8      221.36      232.47     49.51 o 
   6   2   8    11476.62    11662.13    268.93 o 
   7   2   8    13411.20    13528.49    341.58 o 
   8   2   8      450.57      478.18     77.32 o 
   9   2   8       54.76      -97.48     93.15 o 
  10   2   8      174.48      140.49    105.20 o 
  11   2   8        1.49       26.70    108.74 o 
  12   2   8        2.88       12.59    153.39 o 
  13   2   8      185.95      225.07    128.73 o 
 -15   3   8      339.54      302.41    100.99 o 
 -14   3   8       43.00      -61.19     88.62 o 
 -13   3   8     4390.00     4043.99    180.58 o 
 -12   3   8      564.53      759.09     97.11 o 
 -11   3   8     2987.93     3160.63    152.00 o 
 -10   3   8     7434.85     6310.20    409.59 o 
  -9   3   8     6073.81     5403.46    195.35 o 
  -8   3   8     2184.15     2448.40    120.46 o 
  -7   3   8      290.97      292.85     31.36 o 
  -6   3   8     7430.56     7814.45    142.84 o 
  -5   3   8    40091.62    40541.43    658.23 o 
  -4   3   8    15787.95    14877.92    250.88 o 
  -3   3   8      866.65      743.44     41.80 o 
  -2   3   8    14138.44    14523.29    272.86 o 
  -1   3   8     5831.26     6418.84    118.04 o 
   0   3   8    20462.41    22144.40    407.01 o 
   1   3   8     1107.93     1327.21     64.05 o 
   2   3   8    11078.62    11425.80    291.52 o 
   3   3   8    10996.25    11312.98    292.59 o 
   4   3   8    28190.31    27668.04    666.53 o 
   5   3   8     1075.45     1034.59     76.09 o 
   6   3   8       35.25       58.57     47.89 o 
   7   3   8        1.93       30.21     52.07 o 
   8   3   8     2849.94     2853.84    130.46 o 
   9   3   8     3170.40     3199.24    595.82 o 
  10   3   8      366.29      297.78    110.92 o 
  11   3   8      148.27      100.48    108.54 o 
  12   3   8      265.16      316.98    120.60 o 
  13   3   8        2.73     -149.52    117.49 o 
 -15   4   8       46.64      143.49    146.52 o 
 -14   4   8      459.30      305.17    124.52 o 
 -13   4   8     4795.49     5308.67    225.07 o 
 -12   4   8     4204.10     3709.04    280.39 o 
 -11   4   8      163.86      306.12     83.53 o 
 -10   4   8     6270.20     5396.58    417.69 o 
  -9   4   8     1517.63     1455.15     99.29 o 
  -8   4   8       31.13       42.14     41.05 o 
  -7   4   8      724.26      646.78     61.35 o 
  -6   4   8    15227.72    14815.37    253.28 o 
  -5   4   8     2506.13     2806.16     67.72 o 
  -4   4   8    11766.75    11698.45    201.70 o 
  -3   4   8     5078.73     5341.44    114.06 o 
  -2   4   8    14535.47    14804.00    277.14 o 
  -1   4   8    32209.38    34238.90    558.64 o 
   0   4   8    13252.91    12310.43    261.91 o 
   1   4   8    29956.03    31365.94    740.74 o 
   2   4   8    17189.81    17348.78    425.13 o 
   3   4   8      506.41      697.55    140.69 o 
   4   4   8     8358.72     7765.91    215.40 o 
   5   4   8      260.00      139.89     53.06 o 
   6   4   8     1931.70     1991.53     95.83 o 
   7   4   8      560.20      610.65     62.98 o 
   8   4   8     2221.40     2208.03    113.24 o 
   9   4   8       47.10      136.41     75.03 o 
  10   4   8       99.66     -149.47    100.39 o 
  11   4   8       78.63       49.19    108.72 o 
  12   4   8      626.59      708.60    233.66 o 
  13   4   8      345.68      458.85    131.97 o 
 -15   5   8      841.35     1053.38    174.28 o 
 -14   5   8      413.85      506.44    101.61 o 
 -13   5   8       23.33     -132.65     88.44 o 
 -12   5   8        5.82      -80.75     83.10 o 
 -11   5   8     1692.72     1419.67    110.97 o 
 -10   5   8     2217.85     1981.76    127.14 o 
  -9   5   8     4609.28     4300.87    134.27 o 
  -8   5   8     5326.57     5230.06    134.43 o 
  -7   5   8     6921.91     6605.20    139.99 o 
  -6   5   8      125.77      161.01     30.72 o 
  -5   5   8     7067.03     7643.89    157.85 o 
  -4   5   8     7907.12     7875.98    159.26 o 
  -3   5   8      393.01      332.99     41.24 o 
  -2   5   8    22517.03    23410.57    427.92 o 
  -1   5   8     8971.34     7930.18    143.45 o 
   0   5   8      103.99      118.13     30.39 o 
   1   5   8       30.46      135.35     43.19 o 
   2   5   8     1021.26     1206.63    105.97 o 
   3   5   8     2696.91     2838.86    129.67 o 
   4   5   8     2650.10     2796.10    134.36 o 
   5   5   8       14.54       43.89     49.48 o 
   6   5   8      378.65      396.27     59.90 o 
   7   5   8     3473.62     3259.30    148.47 o 
   8   5   8     1690.05     1617.80    208.39 o 
   9   5   8        9.83       83.29     73.87 o 
  10   5   8      138.57      276.89    109.53 o 
  11   5   8       37.72      -99.78    107.44 o 
  12   5   8       70.30      202.11    111.87 o 
  13   5   8      200.68      -29.42    117.04 o 
 -14   6   8      520.16      594.86    148.99 o 
 -13   6   8     1497.92     1369.80    118.47 o 
 -12   6   8     4455.98     4524.86    245.48 o 
 -11   6   8      143.26      166.94     84.05 o 
 -10   6   8      740.42      754.16     75.91 o 
  -9   6   8     1518.84     1379.05     68.50 o 
  -8   6   8     6007.50     5393.09    175.05 o 
  -7   6   8      231.98      246.48     44.19 o 
  -6   6   8     6490.46     6353.35    137.48 o 
  -5   6   8     3642.67     3673.17     91.58 o 
  -4   6   8    85956.55    94083.17   1665.50 o 
  -3   6   8     6075.47     6556.10    137.02 o 
  -2   6   8     8571.82     8143.49    147.13 o 
  -1   6   8    38660.22    40026.05    651.97 o 
   0   6   8      461.58      500.06     68.48 o 
   1   6   8     3864.15     3664.76    119.18 o 
   2   6   8     1731.90     1976.26     84.92 o 
   3   6   8    11877.26    11546.14    297.74 o 
   4   6   8     4770.04     4891.31    153.15 o 
   5   6   8      384.84      591.48     62.73 o 
   6   6   8      202.68      198.44     55.99 o 
   7   6   8      820.25      854.14     71.33 o 
   8   6   8       35.97      111.22     78.88 o 
   9   6   8     3771.76     3336.59    144.61 o 
  10   6   8      695.41      669.39    117.34 o 
  11   6   8       57.43      -25.83    111.48 o 
  12   6   8        3.23     -142.15    111.93 o 
 -14   7   8      958.56     1197.42    169.61 o 
 -13   7   8      337.19      456.35    104.12 o 
 -12   7   8      897.11      868.69     84.13 o 
 -11   7   8     1439.42     1444.35    161.74 o 
 -10   7   8      122.46       93.63     60.27 o 
  -9   7   8     5006.01     4875.32    142.92 o 
  -8   7   8      687.71      649.17     56.80 o 
  -7   7   8    14091.34    14507.71    310.68 o 
  -6   7   8       92.48      100.23     35.38 o 
  -5   7   8      981.10     1116.28     49.38 o 
  -4   7   8    10602.35    12185.03    235.03 o 
  -3   7   8       42.81      121.66     31.22 o 
  -2   7   8     1899.23     1807.18     65.72 o 
  -1   7   8     5291.81     5676.26    111.92 o 
   0   7   8    16537.65    16522.48    346.60 o 
   1   7   8    11795.77    11981.06    303.93 o 
   2   7   8    28030.24    28988.09    693.69 o 
   3   7   8      513.29      489.30     55.86 o 
   4   7   8     5451.28     5342.73    217.37 o 
   5   7   8     9236.15     8908.94    244.42 o 
   6   7   8     2241.90     2449.99    172.78 o 
   7   7   8       25.75       44.25     55.08 o 
   8   7   8     1351.93     1588.30    116.69 o 
   9   7   8     1806.87     1541.90    159.18 o 
  10   7   8      263.13      117.75    102.98 o 
  11   7   8      146.02      176.03    118.04 o 
  12   7   8      875.64      596.22    264.58 o 
 -14   8   8      263.22      362.41    259.22 o 
 -13   8   8      158.07      406.63    145.14 o 
 -12   8   8      417.65      429.06     82.17 o 
 -11   8   8       67.30        0.49     75.11 o 
 -10   8   8     1413.68     1321.10    198.91 o 
  -9   8   8     4088.79     3672.64    114.51 o 
  -8   8   8    12087.26    10973.72    245.27 o 
  -7   8   8      694.64      710.92     78.20 o 
  -6   8   8       33.06       17.16     34.89 o 
  -5   8   8     2525.51     2205.34     69.26 o 
  -4   8   8     3542.83     3401.47     88.95 o 
  -3   8   8       69.68       89.98     32.32 o 
  -2   8   8     2869.76     2763.05    106.65 o 
  -1   8   8     1830.17     1724.90     68.99 o 
   0   8   8    21593.96    23639.22    486.86 o 
   1   8   8      120.20       56.41     44.41 o 
   2   8   8      914.44      753.52     58.94 o 
   3   8   8     5978.44     6446.84    187.81 o 
   4   8   8      948.28      896.84     70.08 o 
   5   8   8     3894.14     3726.06    203.50 o 
   6   8   8     5376.44     5017.04    166.30 o 
   7   8   8      479.93      423.43     90.52 o 
   8   8   8     2092.80     2124.09    156.96 o 
   9   8   8      143.05      200.41     82.38 o 
  10   8   8       12.90       69.32    102.84 o 
  11   8   8      207.90      244.65    118.75 o 
  12   8   8       43.22      -47.97    120.07 o 
 -14   9   8      725.96      698.93    110.20 o 
 -13   9   8      603.30      611.77    101.91 o 
 -12   9   8      576.68      476.02     96.85 o 
 -11   9   8      490.22      616.47     80.02 o 
 -10   9   8     1357.89     1332.27     90.55 o 
  -9   9   8      506.11      377.28     57.70 o 
  -8   9   8      249.44      227.92     51.77 o 
  -7   9   8      450.28      461.84     52.37 o 
  -6   9   8      728.45      754.16     47.16 o 
  -5   9   8      299.25      271.03     38.72 o 
  -4   9   8       44.47      -48.20     32.13 o 
  -3   9   8      353.35      371.04     37.03 o 
  -2   9   8     5351.07     5140.66    105.03 o 
  -1   9   8      386.74      519.84     37.30 o 
   0   9   8     3773.71     3906.11    110.58 o 
   1   9   8     6806.76     6529.95    230.26 o 
   2   9   8     2889.91     2854.54    204.57 o 
   3   9   8     2339.81     2384.57    126.65 o 
   4   9   8     7823.82     7257.97    380.54 o 
   5   9   8      259.18      254.84     60.29 o 
   6   9   8     1108.29     1276.46     82.40 o 
   7   9   8      508.79      626.01    103.20 o 
   8   9   8      515.30      411.86     94.19 o 
   9   9   8       57.83      -44.96     90.61 o 
  10   9   8      153.52       87.57     80.34 o 
  11   9   8      312.99      369.75    123.70 o 
  12   9   8       35.05       11.64    123.10 o 
 -14  10   8      156.28       93.06    104.73 o 
 -13  10   8      228.56       84.98     97.16 o 
 -12  10   8     2099.59     2058.01    137.89 o 
 -11  10   8        0.11       13.55     79.97 o 
 -10  10   8     3360.73     3572.52    121.06 o 
  -9  10   8        5.64       44.54     63.45 o 
  -8  10   8      118.00       15.55     52.78 o 
  -7  10   8      362.58      333.29     53.30 o 
  -6  10   8     9069.66     8585.15    253.47 o 
  -5  10   8      448.23      575.61     43.27 o 
  -4  10   8     8106.32     8205.68    168.50 o 
  -3  10   8     4929.44     5163.76    140.73 o 
  -2  10   8    33524.62    35335.51    581.45 o 
  -1  10   8     6504.26     7155.69    220.82 o 
   0  10   8     6091.91     6191.22    251.23 o 
   1  10   8     6179.35     5735.23    170.95 o 
   2  10   8     1920.07     1810.36     87.26 o 
   3  10   8      191.61      166.64     56.06 o 
   4  10   8     6047.13     6312.39    233.73 o 
   5  10   8     6094.53     6119.51    189.09 o 
   6  10   8     6347.29     6148.62    251.50 o 
   7  10   8     1987.92     1645.27    146.65 o 
   8  10   8       97.49      146.22     90.37 o 
   9  10   8      171.18        3.52     92.98 o 
  10  10   8        0.96       40.62     95.49 o 
  11  10   8      489.72      567.86    145.42 o 
  12  10   8       85.64       -7.89    124.53 o 
 -13  11   8      166.02      282.40    105.12 o 
 -12  11   8      143.42      168.41     92.53 o 
 -11  11   8       39.83       35.92     88.86 o 
 -10  11   8       69.99       55.54     60.39 o 
  -9  11   8      447.21      372.76     57.84 o 
  -8  11   8     1348.58     1268.59     70.60 o 
  -7  11   8      782.25      738.89     60.32 o 
  -6  11   8     3991.43     3994.73    103.43 o 
  -5  11   8     3003.23     3017.30    129.65 o 
  -4  11   8     2511.14     2517.07     77.06 o 
  -3  11   8     2413.91     2547.84     77.65 o 
  -2  11   8      623.19      729.73     47.33 o 
  -1  11   8    19289.68    19567.06    365.35 o 
   0  11   8     3681.09     3758.76    113.29 o 
   1  11   8     8618.03     8324.42    231.41 o 
   2  11   8        7.83      -45.23     53.79 o 
   3  11   8        1.87       56.15     56.92 o 
   4  11   8      300.33      246.07     62.56 o 
   5  11   8      481.05      484.77     69.24 o 
   6  11   8     1260.80     1001.62     82.96 o 
   7  11   8     2100.21     2103.38    153.39 o 
   8  11   8     1299.81     1297.75    124.83 o 
   9  11   8     1909.16     1711.24    139.67 o 
  10  11   8      285.11      355.11    110.92 o 
  11  11   8      162.79      236.54    131.73 o 
 -13  12   8     1079.05     1515.74    205.34 o 
 -12  12   8     8696.08     8690.27    306.70 o 
 -11  12   8      278.29      370.52     97.12 o 
 -10  12   8      244.30      207.37     72.49 o 
  -9  12   8     3064.63     2990.81    108.59 o 
  -8  12   8       84.83       71.60     51.97 o 
  -7  12   8     1580.20     1388.72     71.57 o 
  -6  12   8       54.32       26.75     48.07 o 
  -5  12   8      699.26      793.15     67.81 o 
  -4  12   8     2088.05     1978.59     70.26 o 
  -3  12   8      110.04      133.21     39.81 o 
  -2  12   8    16888.32    16986.72    323.29 o 
  -1  12   8     1428.77     1610.78    108.20 o 
   0  12   8       59.30      103.56     47.72 o 
   1  12   8     6634.15     6278.09    188.26 o 
   2  12   8      700.19      766.46     71.22 o 
   3  12   8    14924.54    13795.17    358.40 o 
   4  12   8     1085.91     1008.24     80.26 o 
   5  12   8      342.12      396.54     68.61 o 
   6  12   8     1280.47     1158.24     85.96 o 
   7  12   8     2280.84     2216.26    149.56 o 
   8  12   8     1273.91     1663.72    134.59 o 
   9  12   8        2.42      -70.17    130.71 o 
  10  12   8        8.30      129.43    104.80 o 
  11  12   8      385.46      270.11    131.37 o 
 -13  13   8        1.23      -56.90    154.76 o 
 -12  13   8      439.68      657.81    167.13 o 
 -11  13   8      567.53      334.54    151.46 o 
 -10  13   8      993.61     1041.91     86.87 o 
  -9  13   8      860.50      827.20     81.32 o 
  -8  13   8      310.67      394.64     68.86 o 
  -7  13   8     1118.63     1205.61    124.39 o 
  -6  13   8     3891.08     3744.52    135.90 o 
  -5  13   8       78.30      103.00     49.52 o 
  -4  13   8      101.74      118.91     48.81 o 
  -3  13   8        4.66       14.81     49.23 o 
  -2  13   8     6996.74     6572.20    148.77 o 
  -1  13   8     3540.04     3533.29    113.59 o 
   0  13   8       83.39      131.90     51.42 o 
   1  13   8    11746.85    11369.33    303.23 o 
   2  13   8       77.54       70.00     61.01 o 
   3  13   8      332.68      276.89    124.74 o 
   4  13   8     1141.67     1132.03     86.51 o 
   5  13   8       14.55       58.27     68.36 o 
   6  13   8      358.81      653.63    109.22 o 
   7  13   8       11.56      -37.35     96.52 o 
   8  13   8       99.50      160.14    106.01 o 
   9  13   8       36.86      127.27    109.04 o 
  10  13   8      362.11      391.07    111.70 o 
  11  13   8       74.03     -205.34    147.07 o 
 -12  14   8      644.16      634.99    175.10 o 
 -11  14   8      466.32      282.59    152.56 o 
 -10  14   8      118.17      133.45     95.76 o 
  -9  14   8     1669.79     1535.08    121.37 o 
  -8  14   8      352.26      217.63     85.83 o 
  -7  14   8     5601.81     5011.24    207.68 o 
  -6  14   8     1411.70     1239.55    110.20 o 
  -5  14   8     1290.69     1251.78    114.83 o 
  -4  14   8     3911.25     3892.73    188.41 o 
  -3  14   8     6830.36     6356.62    191.67 o 
  -2  14   8     6956.04     6784.89    217.15 o 
  -1  14   8    15191.58    15199.33    334.87 o 
   0  14   8    25247.03    25005.98    524.90 o 
   1  14   8     2631.62     2464.62    116.07 o 
   2  14   8     4905.08     4223.96    190.69 o 
   3  14   8       58.82       62.23     66.34 o 
   4  14   8      849.12      844.59     82.50 o 
   5  14   8      578.30      461.11     76.81 o 
   6  14   8     1271.90     1434.15    133.03 o 
   7  14   8      367.64      415.04    113.85 o 
   8  14   8       17.57      -96.75    100.34 o 
   9  14   8       19.97      150.02    111.48 o 
  10  14   8      353.14      576.09    121.35 o 
 -12  15   8       52.20       74.77    152.29 o 
 -11  15   8     4986.74     5226.47    335.09 o 
 -10  15   8      249.03      416.94    102.01 o 
  -9  15   8     1303.32     1560.25    131.34 o 
  -8  15   8       11.47      -20.00     89.82 o 
  -7  15   8       50.21      -45.74     83.42 o 
  -6  15   8     2865.29     2518.31    328.63 o 
  -5  15   8     5873.23     5265.14    173.40 o 
  -4  15   8     9046.36     8374.32    240.21 o 
  -3  15   8     8873.73     8418.74    206.92 o 
  -2  15   8      114.57       98.16     55.81 o 
  -1  15   8     7850.03     8096.14    208.94 o 
   0  15   8     1348.50     1152.18     79.31 o 
   1  15   8      717.45      711.74    127.07 o 
   2  15   8      629.90      559.06     74.37 o 
   3  15   8      320.05      253.94     73.88 o 
   4  15   8       13.40      -70.45     63.08 o 
   5  15   8      502.74      435.06     78.23 o 
   6  15   8      467.02      450.30    111.16 o 
   7  15   8      421.26      439.35    116.22 o 
   8  15   8      770.81      852.69    136.04 o 
   9  15   8      492.54      663.18    128.10 o 
  10  15   8     2559.13     3117.45    352.41 o 
 -11  16   8       10.22       87.14    147.62 o 
 -10  16   8     1245.02     1325.89    125.04 o 
  -9  16   8       91.29       45.46     94.22 o 
  -8  16   8     6442.87     6159.44    246.77 o 
  -7  16   8      750.11      875.19    112.58 o 
  -6  16   8      297.25      442.69     96.51 o 
  -5  16   8      191.99      157.88    107.06 o 
  -4  16   8     2203.76     2184.47    109.59 o 
  -3  16   8      207.83      267.02     66.11 o 
  -2  16   8     1483.95     1433.61     82.34 o 
  -1  16   8      561.74      475.71     68.35 o 
   0  16   8       13.50       42.75     57.09 o 
   1  16   8     2127.54     2073.44    112.94 o 
   2  16   8       14.77       47.62     77.67 o 
   3  16   8     3194.64     3214.02    136.30 o 
   4  16   8      566.88      779.11     88.41 o 
   5  16   8      185.51       99.95     76.39 o 
   6  16   8      446.52      444.77    115.61 o 
   7  16   8      206.72      -25.40    108.14 o 
   8  16   8       19.10        9.46    110.59 o 
   9  16   8       17.85     -170.22    114.05 o 
 -11  17   8      475.25      323.82    163.28 o 
 -10  17   8     1426.85     1387.72    185.69 o 
  -9  17   8     2742.42     2908.15    169.34 o 
  -8  17   8    13229.21    12803.74    423.89 o 
  -7  17   8     1863.52     1928.27    137.66 o 
  -6  17   8     4353.08     4682.20    333.99 o 
  -5  17   8      119.89      142.08     70.46 o 
  -4  17   8      441.97      586.07     84.23 o 
  -3  17   8     2693.16     2343.70    116.91 o 
  -2  17   8       12.18       47.89     61.48 o 
  -1  17   8     2384.56     2426.76    118.14 o 
   0  17   8     8051.95     7598.65    197.34 o 
   1  17   8      723.10      961.43    209.25 o 
   2  17   8      243.01      369.14    119.08 o 
   3  17   8      249.93      297.45     79.70 o 
   4  17   8     1010.03     1064.74     91.79 o 
   5  17   8       98.72      138.11     77.50 o 
   6  17   8      402.53      566.67    120.41 o 
   7  17   8     3851.56     4125.76    218.67 o 
   8  17   8      104.76       -3.38    161.91 o 
   9  17   8      319.91      271.49    123.84 o 
 -10  18   8      490.98      298.92    112.18 o 
  -9  18   8      514.21      665.09    114.85 o 
  -8  18   8     5822.41     5649.90    241.30 o 
  -7  18   8     1617.10     1545.65    127.88 o 
  -6  18   8      835.38      724.71    107.49 o 
  -5  18   8     1073.42     1010.03    228.57 o 
  -4  18   8     2082.28     2005.55    113.80 o 
  -3  18   8       20.19       -4.34     70.85 o 
  -2  18   8       10.77      -21.58     61.70 o 
  -1  18   8      332.28      388.56     68.09 o 
   0  18   8       19.76       90.12     66.58 o 
   1  18   8     1615.02     1656.56    168.54 o 
   2  18   8      161.59      127.57     74.82 o 
   3  18   8    12618.68    12201.01    337.04 o 
   4  18   8      562.62      650.31     89.91 o 
   5  18   8     1389.36     1601.11    153.68 o 
   6  18   8     1035.18     1322.77    147.88 o 
   7  18   8       41.23       76.96    116.26 o 
   8  18   8      403.63      508.55    135.37 o 
  -9  19   8       85.09      110.02    103.83 o 
  -8  19   8      843.77      887.83    118.22 o 
  -7  19   8      479.72      383.21    179.37 o 
  -6  19   8      710.02      791.64    168.51 o 
  -5  19   8     5382.87     5192.46    225.06 o 
  -4  19   8     1608.98     1552.13    105.48 o 
  -3  19   8     1240.05     1211.56     99.99 o 
  -2  19   8      109.20      211.65     66.62 o 
  -1  19   8      302.13      253.71     69.76 o 
   0  19   8      412.39      531.57     80.86 o 
   1  19   8       17.30      -71.71     74.54 o 
   2  19   8      837.79      777.88     90.72 o 
   3  19   8     1286.64     1557.09    167.06 o 
   4  19   8       99.56      112.87     94.25 o 
   5  19   8     1326.66     1687.72    165.90 o 
   6  19   8      672.50      736.08    137.17 o 
   7  19   8      603.26      783.20    148.05 o 
  -9  20   8      217.77      418.53    173.46 o 
  -8  20   8      797.88      746.59    120.42 o 
  -7  20   8     1115.52     1282.58    133.04 o 
  -6  20   8      864.31      804.25    117.29 o 
  -5  20   8      217.48      104.37    118.48 o 
  -4  20   8      692.53      635.83     91.07 o 
  -3  20   8     1005.75      816.41     96.25 o 
  -2  20   8      564.84      479.14     77.09 o 
  -1  20   8     2283.42     2168.34    105.36 o 
   0  20   8      314.40      334.78     73.36 o 
   1  20   8      551.01      568.17     88.31 o 
   2  20   8       28.40      -55.70     95.92 o 
   3  20   8       89.83       75.04     83.48 o 
   4  20   8      325.92      354.05     90.94 o 
   5  20   8      712.38      699.67    135.77 o 
   6  20   8      862.53     1341.92    156.47 o 
   7  20   8      354.08      546.68    138.65 o 
  -8  21   8      226.05      155.37    162.87 o 
  -7  21   8     1807.61     2199.97    159.11 o 
  -6  21   8       50.03       26.98    101.43 o 
  -5  21   8      557.00      761.39    118.14 o 
  -4  21   8     1051.30     1280.40    106.42 o 
  -3  21   8      402.84      485.59     89.30 o 
  -2  21   8     5003.50     5015.71    242.27 o 
  -1  21   8      476.72      553.22     77.36 o 
   0  21   8      240.91      310.25     76.50 o 
   1  21   8      600.58      608.41     91.36 o 
   2  21   8       39.40      100.82     85.36 o 
   3  21   8     1349.44     1595.54    114.83 o 
   4  21   8     1398.16     1648.84    131.80 o 
   5  21   8      373.41       16.92    127.01 o 
   6  21   8       90.23      162.95    126.65 o 
  -6  22   8      267.86      144.69    114.62 o 
  -5  22   8     2187.79     2404.11    277.23 o 
  -4  22   8     1676.67     1624.83    139.57 o 
  -3  22   8     1511.04     1713.17    120.76 o 
  -2  22   8       76.23      128.47     85.63 o 
  -1  22   8      850.20      955.85     91.05 o 
   0  22   8      241.27      365.13     79.63 o 
   1  22   8     1304.72     1362.04    142.16 o 
   2  22   8      637.03      783.76    100.32 o 
   3  22   8      109.43       -3.48     88.00 o 
   4  22   8     1340.26     1420.67    307.74 o 
  -5  23   8      662.47      638.40    126.13 o 
  -4  23   8      913.08      936.47    129.43 o 
  -3  23   8      376.92      531.06     97.16 o 
  -2  23   8       24.23      -75.16     86.37 o 
  -1  23   8      177.14      137.29    103.44 o 
   0  23   8       12.63       86.56     76.02 o 
   1  23   8      135.71      115.78     89.07 o 
   2  23   8      622.50      761.82    100.77 o 
   3  23   8      557.94      570.88     98.99 o 
  -2  24   8        5.59      -94.06     90.48 o 
  -1  24   8     2623.02     2969.64    150.00 o 
   0  24   8      182.53      106.02    135.93 o 
 -15   1   9        1.23      124.82     96.18 o 
 -14   1   9      367.28      436.62    120.81 o 
 -13   1   9      367.44      220.36     90.99 o 
 -12   1   9      194.66      115.27     76.48 o 
 -11   1   9      404.09      346.95     82.90 o 
 -10   1   9      453.27      459.15     77.57 o 
  -9   1   9       47.07       35.79     46.23 o 
  -8   1   9     5678.69     5602.40    123.35 o 
  -7   1   9     4877.90     4703.14     96.17 o 
  -6   1   9    20466.70    20440.27    340.47 o 
  -5   1   9     1936.06     1794.09     51.56 o 
  -4   1   9      933.64     1035.47     36.95 o 
  -3   1   9    17100.94    19093.15    316.22 o 
  -2   1   9    17530.39    18367.21    347.80 o 
  -1   1   9     2102.77     2606.99    111.17 o 
   0   1   9     9352.31     9180.18    184.85 o 
   1   1   9     6051.51     7033.10    194.16 o 
   2   1   9     1355.42     1172.61     68.07 o 
   3   1   9      537.63      690.29     54.03 o 
   4   1   9     2510.56     2294.13     89.19 o 
   5   1   9     1759.53     1775.16     80.59 o 
   6   1   9     1176.16     1078.93     72.17 o 
   7   1   9     1456.45     1554.99     84.38 o 
   8   1   9      670.69      629.29     91.48 o 
   9   1   9     1272.74     1236.02    131.59 o 
  10   1   9     1719.78     1881.21    155.69 o 
  11   1   9     1141.62     1072.87    153.25 o 
  12   1   9      510.18      446.16    129.12 o 
  13   1   9       33.12     -180.62    120.41 o 
 -15   2   9        6.76     -187.75    135.52 o 
 -14   2   9      375.32      401.08    101.93 o 
 -13   2   9     2318.61     2132.67    130.71 o 
 -12   2   9     2238.88     2030.29    120.02 o 
 -11   2   9     1044.00     1039.77     95.42 o 
 -10   2   9      126.84      171.45     83.60 o 
  -9   2   9     1151.02     1204.08     76.33 o 
  -8   2   9     2765.93     2579.52     78.84 o 
  -7   2   9      534.33      559.91     34.09 o 
  -6   2   9    41521.64    43683.38    709.27 o 
  -5   2   9     7358.87     7542.71    137.93 o 
  -4   2   9     9692.27     9559.12    168.66 o 
  -3   2   9    10743.78    10565.46    308.00 o 
  -2   2   9     9235.14     9604.12    200.75 o 
  -1   2   9     1539.17     1729.08     58.38 o 
   0   2   9     2076.40     2247.03     68.17 o 
   1   2   9      533.95      564.57     51.52 o 
   2   2   9     8020.29     7356.45    204.87 o 
   3   2   9      883.70      959.39     66.71 o 
   4   2   9    14980.28    15630.74    339.92 o 
   5   2   9      150.97      221.76     51.59 o 
   6   2   9     2476.45     2499.50    121.69 o 
   7   2   9     1947.16     1973.82     89.99 o 
   8   2   9     4474.78     4251.94    250.21 o 
   9   2   9     1784.52     1901.84    143.81 o 
  10   2   9      319.28      193.62    174.83 o 
  11   2   9        5.62      -33.42    114.94 o 
  12   2   9      168.08      217.34    128.48 o 
 -15   3   9        8.36     -167.41    146.79 o 
 -14   3   9      172.27       73.67    152.56 o 
 -13   3   9     2133.83     2258.13    134.52 o 
 -12   3   9     1479.48     1426.32    109.47 o 
 -11   3   9     9460.30     8456.45    280.86 o 
 -10   3   9      853.60      696.98     71.29 o 
  -9   3   9    12130.59    12446.70    308.69 o 
  -8   3   9      294.40      266.15     39.72 o 
  -7   3   9     6189.38     6064.26    117.39 o 
  -6   3   9     2223.41     2290.93     61.52 o 
  -5   3   9      914.70      824.64     37.14 o 
  -4   3   9      312.96      323.21     38.33 o 
  -3   3   9      149.02      192.19     62.49 o 
  -2   3   9     4559.74     5579.52    120.44 o 
  -1   3   9    32791.87    35387.56    639.77 o 
   0   3   9    11260.60    12092.17    304.36 o 
   1   3   9     5999.49     5739.27    164.31 o 
   2   3   9    17115.64    17135.26    423.40 o 
   3   3   9    12536.40    11892.98    352.51 o 
   4   3   9      547.72      565.89     61.13 o 
   5   3   9     2149.32     2179.05    101.78 o 
   6   3   9     2173.71     2009.78     87.79 o 
   7   3   9      148.92      112.51     55.39 o 
   8   3   9      934.93     1134.83     94.21 o 
   9   3   9      123.71       81.20     99.72 o 
  10   3   9      215.87       48.32    103.79 o 
  11   3   9       40.72     -168.01    112.01 o 
  12   3   9      132.76       67.79    120.42 o 
 -15   4   9       15.62       78.34    152.29 o 
 -14   4   9       10.41     -111.88    137.72 o 
 -13   4   9      400.00      372.42     99.68 o 
 -12   4   9      132.32      158.14     83.84 o 
 -11   4   9       68.36      123.22     80.97 o 
 -10   4   9      175.46      286.71     65.70 o 
  -9   4   9     1294.65     1270.37     78.20 o 
  -8   4   9     2733.47     2708.49     81.58 o 
  -7   4   9    10203.83    10275.12    183.40 o 
  -6   4   9     1566.32     1524.35     49.50 o 
  -5   4   9      416.62      339.79     30.75 o 
  -4   4   9     2745.51     2339.71     60.60 o 
  -3   4   9    13430.38    14682.64    271.85 o 
  -2   4   9     8260.78     8284.32    166.82 o 
  -1   4   9     1609.62     1586.57     47.96 o 
   0   4   9      645.47      759.59     85.98 o 
   1   4   9     8601.24     9242.41    307.98 o 
   2   4   9     4094.86     4358.56    212.63 o 
   3   4   9      324.12      335.85     50.30 o 
   4   4   9       16.16       50.23     47.85 o 
   5   4   9     2390.00     2431.89    108.30 o 
   6   4   9      142.00      148.46     51.58 o 
   7   4   9      866.42      889.42     69.92 o 
   8   4   9     5138.97     5100.42    204.06 o 
   9   4   9       26.58     -107.68     71.79 o 
  10   4   9       25.51        5.13    103.53 o 
  11   4   9       12.07      -98.35    107.12 o 
  12   4   9      301.62       42.33    117.16 o 
 -14   5   9      621.64      502.10    103.98 o 
 -13   5   9      885.91      811.79    107.57 o 
 -12   5   9       88.67      127.09     68.38 o 
 -11   5   9      453.38      652.66     75.91 o 
 -10   5   9    15614.04    14617.11    360.27 o 
  -9   5   9     2843.10     2637.02     92.78 o 
  -8   5   9     9306.86     8819.87    179.76 o 
  -7   5   9     2336.32     2155.06     71.69 o 
  -6   5   9    13570.16    13517.72    233.98 o 
  -5   5   9     1108.66     1143.25     42.95 o 
  -4   5   9      145.95      197.94     33.98 o 
  -3   5   9     1004.33      830.01     43.72 o 
  -2   5   9    13083.45    13504.13    257.49 o 
  -1   5   9     8303.61     8378.31    152.87 o 
   0   5   9     9036.82     8247.42    215.94 o 
   1   5   9     8370.56     8706.18    230.20 o 
   2   5   9    20560.56    21540.16    523.30 o 
   3   5   9      581.69      553.84    161.45 o 
   4   5   9     5694.59     5540.81    170.05 o 
   5   5   9     3350.89     3162.56    156.08 o 
   6   5   9       97.72       -1.18     53.75 o 
   7   5   9      149.75      237.41     69.47 o 
   8   5   9      845.62      850.26     88.24 o 
   9   5   9     1751.27     1736.84    229.15 o 
  10   5   9      270.50      135.98    200.39 o 
  11   5   9      252.47      199.29    114.22 o 
  12   5   9       22.32       92.69    111.87 o 
 -14   6   9       15.85       42.41     96.37 o 
 -13   6   9     1177.15     1293.33    117.19 o 
 -12   6   9      341.80      364.81     76.15 o 
 -11   6   9       38.09      -50.14     61.97 o 
 -10   6   9     3172.89     2790.25    190.91 o 
  -9   6   9    14757.21    14143.20    272.66 o 
  -8   6   9      455.44      409.97     46.74 o 
  -7   6   9     1371.52     1242.02     54.83 o 
  -6   6   9    73388.68    77110.36   1242.67 o 
  -5   6   9      550.04      542.19     46.09 o 
  -4   6   9    21491.89    21851.17    403.44 o 
  -3   6   9     2546.58     2374.59     91.87 o 
  -2   6   9    18475.32    19078.15    320.47 o 
  -1   6   9     8042.20     7986.22    147.71 o 
   0   6   9    24698.92    26816.55    640.71 o 
   1   6   9     2601.05     2153.77     91.91 o 
   2   6   9        3.84        5.99     44.69 o 
   3   6   9     9552.76     9739.64    258.27 o 
   4   6   9      151.94      103.51     50.91 o 
   5   6   9    23202.71    23487.46    575.82 o 
   6   6   9     5641.78     5464.82    215.18 o 
   7   6   9       27.76       99.30     73.85 o 
   8   6   9     6241.41     6523.63    209.70 o 
   9   6   9     1865.82     1883.15    115.21 o 
  10   6   9      378.50      434.49    112.90 o 
  11   6   9      324.50      125.07    151.74 o 
  12   6   9      123.47      219.12    204.24 o 
 -14   7   9       61.12      118.78     95.10 o 
 -13   7   9        1.02      -89.40     90.34 o 
 -12   7   9       64.84       55.26     83.06 o 
 -11   7   9     1173.63     1187.58     86.13 o 
 -10   7   9      881.68      776.62     78.02 o 
  -9   7   9      209.85      273.46     46.90 o 
  -8   7   9     3739.27     3482.50    135.49 o 
  -7   7   9     2474.14     2533.56     81.90 o 
  -6   7   9     5686.79     5963.68    134.01 o 
  -5   7   9       24.75       29.03     34.12 o 
  -4   7   9    11285.79    11051.17    216.07 o 
  -3   7   9    17253.89    17141.81    322.15 o 
  -2   7   9     5116.88     5171.96    104.93 o 
  -1   7   9      325.41      324.26     33.21 o 
   0   7   9     7991.81     8650.40    228.67 o 
   1   7   9     5537.19     5252.22    234.44 o 
   2   7   9    20990.97    21330.56    520.78 o 
   3   7   9       27.59       50.20     50.66 o 
   4   7   9     1116.51     1147.87    132.22 o 
   5   7   9     2547.13     2562.64    116.08 o 
   6   7   9     2448.37     2479.35    110.79 o 
   7   7   9     2642.48     2404.16    111.74 o 
   8   7   9     4800.40     4311.52    323.82 o 
   9   7   9     2507.52     2403.39    128.76 o 
  10   7   9      324.67      301.94    113.19 o 
  11   7   9      251.78       42.16    114.18 o 
  12   7   9       38.58      -81.40    114.53 o 
 -14   8   9      571.13      687.88    111.78 o 
 -13   8   9      626.42      788.45    105.26 o 
 -12   8   9      164.95       66.97     89.56 o 
 -11   8   9     2235.46     2653.07    147.32 o 
 -10   8   9     1882.34     1714.66     93.55 o 
  -9   8   9       42.41      -52.48     44.97 o 
  -8   8   9     7870.88     7298.19    158.25 o 
  -7   8   9     8804.04     9224.85    212.97 o 
  -6   8   9     1263.98     1406.56     58.66 o 
  -5   8   9     6485.07     6337.22    138.44 o 
  -4   8   9      393.03      389.22     39.48 o 
  -3   8   9    12155.23    13096.30    251.81 o 
  -2   8   9    17603.45    16908.16    288.26 o 
  -1   8   9     3974.22     4078.58     90.77 o 
   0   8   9     4823.78     4713.46    215.84 o 
   1   8   9    11736.20    11384.23    294.22 o 
   2   8   9     2987.83     3209.70    117.89 o 
   3   8   9    12414.21    12509.06    324.40 o 
   4   8   9     1014.97      910.51     72.89 o 
   5   8   9     2917.81     2731.04    113.32 o 
   6   8   9     1511.31     1328.25     84.94 o 
   7   8   9     4474.83     4461.03    280.25 o 
   8   8   9     1937.57     1940.14    137.36 o 
   9   8   9      669.01      836.27    123.38 o 
  10   8   9       56.77      -67.51    100.59 o 
  11   8   9       34.77       23.71    119.59 o 
  12   8   9      131.87      -11.25    133.32 o 
 -14   9   9     1095.48      882.52    118.39 o 
 -13   9   9      162.83      150.28     94.80 o 
 -12   9   9     6758.97     5938.56    234.02 o 
 -11   9   9     1283.46     1182.78    107.80 o 
 -10   9   9       17.52       25.79     63.74 o 
  -9   9   9      113.31      115.51     47.60 o 
  -8   9   9    14715.72    14363.13    404.58 o 
  -7   9   9     3174.88     3053.37    101.27 o 
  -6   9   9     3498.88     3555.99     96.46 o 
  -5   9   9     1130.45     1098.53     74.71 o 
  -4   9   9      854.50      711.77     50.15 o 
  -3   9   9     1255.24     1183.79     54.00 o 
  -2   9   9    46186.38    47615.73    841.35 o 
  -1   9   9     6045.52     6001.00    120.51 o 
   0   9   9    11686.82    11105.99    245.85 o 
   1   9   9     2403.23     2366.30    133.52 o 
   2   9   9      147.82      186.14     51.94 o 
   3   9   9     2457.75     2136.65    149.62 o 
   4   9   9      631.34      686.40     70.31 o 
   5   9   9      119.02       99.74     61.09 o 
   6   9   9     2942.11     2701.12    130.18 o 
   7   9   9     1451.11     1420.88    118.92 o 
   8   9   9     2604.68     2711.68    155.23 o 
   9   9   9      675.93      756.95    109.74 o 
  10   9   9     2207.98     2112.39    165.42 o 
  11   9   9      512.49      470.11    130.64 o 
 -14  10   9       27.64      -75.29     92.81 o 
 -13  10   9      378.16      200.22     99.09 o 
 -12  10   9        0.34      -31.04     90.32 o 
 -11  10   9     2258.59     2381.33    142.41 o 
 -10  10   9     1212.25     1319.57    117.88 o 
  -9  10   9     8620.19     7767.37    197.15 o 
  -8  10   9      134.55      108.50     52.34 o 
  -7  10   9    14083.70    13828.25    420.06 o 
  -6  10   9     4656.99     4655.10    114.17 o 
  -5  10   9    40412.54    40924.07    739.95 o 
  -4  10   9     1571.18     1499.37     59.10 o 
  -3  10   9    12106.66    11902.55    233.91 o 
  -2  10   9    40110.63    41914.71    686.05 o 
  -1  10   9     9265.05     9491.26    192.38 o 
   0  10   9      111.55       50.75     44.40 o 
   1  10   9     4302.96     3961.20    134.34 o 
   2  10   9      714.69      754.89     68.31 o 
   3  10   9     3652.00     3593.40    134.76 o 
   4  10   9    10776.18    11096.84    301.05 o 
   5  10   9     1537.35     1556.22     89.24 o 
   6  10   9        2.78       47.79     61.43 o 
   7  10   9      474.25      433.70     97.02 o 
   8  10   9      788.57      757.79    113.30 o 
   9  10   9        5.36       46.09    100.20 o 
  10  10   9      409.42      509.61    131.00 o 
  11  10   9        7.23      -93.06    117.65 o 
 -13  11   9      529.37      797.30    135.38 o 
 -12  11   9      225.17      226.81     79.09 o 
 -11  11   9       28.24      -12.43     70.14 o 
 -10  11   9     1153.61     1240.42     75.93 o 
  -9  11   9     1391.70     1273.24    108.60 o 
  -8  11   9     3599.04     3309.41    109.42 o 
  -7  11   9     2242.92     2391.32    164.66 o 
  -6  11   9     5287.16     5243.00    123.98 o 
  -5  11   9      472.31      477.42     45.48 o 
  -4  11   9     7255.77     7278.61    155.39 o 
  -3  11   9     2508.76     2216.36     74.86 o 
  -2  11   9     4100.98     3785.47    101.29 o 
  -1  11   9      625.07      707.70     48.30 o 
   0  11   9      377.05      359.49     50.01 o 
   1  11   9    11480.47    11051.36    292.91 o 
   2  11   9     1069.40      965.10     75.14 o 
   3  11   9        1.47      -31.34     60.39 o 
   4  11   9     1716.23     1942.38    142.29 o 
   5  11   9      105.48      107.99     64.05 o 
   6  11   9      869.79      918.09     93.36 o 
   7  11   9      532.66      506.85    105.46 o 
   8  11   9      848.11      845.87    182.80 o 
   9  11   9      333.42      434.82    135.52 o 
  10  11   9       30.05        6.53    104.39 o 
  11  11   9      247.80      624.86    137.45 o 
 -13  12   9       93.55       36.81    105.39 o 
 -12  12   9     1319.34     1733.58    109.58 o 
 -11  12   9       16.43       29.70     72.28 o 
 -10  12   9      210.68      226.03     62.92 o 
  -9  12   9     1100.06     1168.58     74.57 o 
  -8  12   9        0.31      -74.54     49.69 o 
  -7  12   9     4583.22     4388.86    184.89 o 
  -6  12   9    32984.72    32040.45    650.77 o 
  -5  12   9     3002.15     3154.76     90.67 o 
  -4  12   9      248.91      287.24     88.79 o 
  -3  12   9     3522.34     3519.08     96.73 o 
  -2  12   9     6507.60     6346.04    188.69 o 
  -1  12   9     2470.21     2266.23    111.53 o 
   0  12   9      231.69      203.03     50.53 o 
   1  12   9     9172.19     8856.33    245.80 o 
   2  12   9      593.55      637.62     78.95 o 
   3  12   9      526.70      419.32     87.24 o 
   4  12   9     4164.64     4023.36    149.48 o 
   5  12   9    13804.55    14012.95    368.77 o 
   6  12   9     1084.63     1259.36     93.73 o 
   7  12   9       60.99       13.84    155.45 o 
   8  12   9     1905.17     2221.37    149.26 o 
   9  12   9        0.93     -126.42    100.66 o 
  10  12   9       47.43       -4.15    102.33 o 
  11  12   9      583.98      538.73    137.81 o 
 -13  13   9       75.44      106.80    102.38 o 
 -12  13   9        6.84       83.00     97.16 o 
 -11  13   9      139.26      258.30     98.38 o 
 -10  13   9    10905.15    10866.01    295.21 o 
  -9  13   9      133.80      165.77     69.06 o 
  -8  13   9     1010.39      952.27     81.95 o 
  -7  13   9       23.77       41.36     63.79 o 
  -6  13   9      177.83      177.18     61.40 o 
  -5  13   9     6146.43     5899.56    155.59 o 
  -4  13   9     1335.31     1511.77     88.00 o 
  -3  13   9     6295.61     6023.14    158.30 o 
  -2  13   9     5838.27     5589.86    153.19 o 
  -1  13   9       26.20        2.90     49.71 o 
   0  13   9     5973.89     5783.98    155.46 o 
   1  13   9      402.93      393.96     66.55 o 
   2  13   9    10598.54    10080.54    357.15 o 
   3  13   9     1225.19     1278.20     89.83 o 
   4  13   9      937.44      877.74     82.74 o 
   5  13   9      782.65      708.80     80.04 o 
   6  13   9     1809.05     1934.45    145.64 o 
   7  13   9      257.09      169.67    104.47 o 
   8  13   9       14.64        5.18    195.72 o 
   9  13   9     1753.74     2381.02    187.61 o 
  10  13   9        2.99     -131.71    104.28 o 
 -12  14   9       31.48     -143.22    146.52 o 
 -11  14   9      235.65      345.26    166.03 o 
 -10  14   9     1166.04     1275.30    117.14 o 
  -9  14   9      674.93      574.89    100.72 o 
  -8  14   9     1489.68     1551.87    122.21 o 
  -7  14   9     3550.39     3436.76    183.63 o 
  -6  14   9     1604.57     1457.91    193.80 o 
  -5  14   9     1427.37     1503.34     91.24 o 
  -4  14   9     5994.78     5575.46    176.16 o 
  -3  14   9     3047.66     2780.69    144.28 o 
  -2  14   9       37.95       67.59     53.38 o 
  -1  14   9       10.93       18.49     53.26 o 
   0  14   9      718.82      715.43     65.52 o 
   1  14   9     6961.66     6374.69    196.54 o 
   2  14   9     4957.25     4315.88    185.73 o 
   3  14   9       84.26       46.30     65.79 o 
   4  14   9     1776.35     1734.07    102.05 o 
   5  14   9     1058.61      977.83     88.84 o 
   6  14   9      177.66      188.65    104.21 o 
   7  14   9     1190.36     1246.17    129.45 o 
   8  14   9     1126.58     1182.75    129.65 o 
   9  14   9      431.02      503.97    118.85 o 
  10  14   9      437.18      481.64    125.97 o 
 -12  15   9      135.17      302.38    172.91 o 
 -11  15   9     2796.02     2411.88    221.84 o 
 -10  15   9       56.04      -65.96     92.51 o 
  -9  15   9       87.54        4.58     91.49 o 
  -8  15   9      270.45      264.34     94.86 o 
  -7  15   9     3241.43     3126.76    164.50 o 
  -6  15   9      468.08      597.84     94.78 o 
  -5  15   9       14.18       -9.79     72.98 o 
  -4  15   9     1228.60     1198.10     89.53 o 
  -3  15   9     3883.19     3442.94    117.51 o 
  -2  15   9       32.29      -18.87     55.30 o 
  -1  15   9    24123.09    23737.73    645.62 o 
   0  15   9    10711.04     9922.60    237.53 o 
   1  15   9     1828.64     1826.45    133.00 o 
   2  15   9     3117.18     3021.90    152.53 o 
   3  15   9      379.80      463.14    116.29 o 
   4  15   9       22.48      -60.68     67.11 o 
   5  15   9      176.36      184.19     73.01 o 
   6  15   9     1484.93     1575.97    140.04 o 
   7  15   9     2073.03     2170.70    157.29 o 
   8  15   9       77.33      195.91    117.10 o 
   9  15   9     2430.26     2557.99    216.89 o 
 -11  16   9      111.43      140.74    163.56 o 
 -10  16   9     2598.30     2652.53    160.90 o 
  -9  16   9      482.28      571.36    106.86 o 
  -8  16   9      701.23      843.79    152.56 o 
  -7  16   9     1327.37     1340.40    120.90 o 
  -6  16   9       36.44      151.70    109.68 o 
  -5  16   9      147.69      195.61     72.06 o 
  -4  16   9     8204.93     7933.27    234.48 o 
  -3  16   9      250.70      354.34     70.90 o 
  -2  16   9       67.02       53.10     59.44 o 
  -1  16   9     1471.51     1639.44     86.81 o 
   0  16   9     5278.09     4766.34    144.82 o 
   1  16   9     3731.43     3805.29    180.19 o 
   2  16   9     4940.27     4616.82    166.98 o 
   3  16   9     7755.57     7023.40    220.87 o 
   4  16   9     3991.18     4119.55    158.12 o 
   5  16   9      307.13      369.51     79.58 o 
   6  16   9     1527.94     1773.75    149.35 o 
   7  16   9      163.25      339.40    116.49 o 
   8  16   9      125.72        1.98    115.89 o 
   9  16   9      842.67      836.45    136.34 o 
 -11  17   9      528.70      377.15    166.86 o 
 -10  17   9     2754.43     3010.30    177.67 o 
  -9  17   9        9.32       42.93     94.99 o 
  -8  17   9      539.27      674.16    109.14 o 
  -7  17   9     1495.32     1589.19    126.21 o 
  -6  17   9       37.09      -18.32     89.24 o 
  -5  17   9      382.44      565.09    115.57 o 
  -4  17   9      904.46      923.82     89.79 o 
  -3  17   9      244.39      230.57     74.39 o 
  -2  17   9     1059.15      958.66     77.76 o 
  -1  17   9     3860.28     3771.43    129.54 o 
   0  17   9        8.78       58.45     62.68 o 
   1  17   9       71.57      165.88     88.41 o 
   2  17   9       92.69       80.31     70.26 o 
   3  17   9     1240.33     1385.10     99.15 o 
   4  17   9        4.00      -63.24     75.75 o 
   5  17   9      513.22      506.67     90.36 o 
   6  17   9     1332.81     1266.38    144.78 o 
   7  17   9       70.74       13.47    117.07 o 
   8  17   9        9.11      -22.83    119.30 o 
 -10  18   9      929.40      909.14    123.01 o 
  -9  18   9      983.04      963.18    129.89 o 
  -8  18   9      175.34      138.80    102.90 o 
  -7  18   9      137.22      136.04     95.09 o 
  -6  18   9       93.08      164.24     92.56 o 
  -5  18   9      232.39      214.71     97.72 o 
  -4  18   9       12.70       52.00     73.88 o 
  -3  18   9       14.97      -14.24     73.46 o 
  -2  18   9      101.68       58.27     64.08 o 
  -1  18   9      387.30      437.70     71.76 o 
   0  18   9     2354.83     2360.92    105.27 o 
   1  18   9        4.42       23.19     71.73 o 
   2  18   9      236.01       51.23     72.90 o 
   3  18   9      141.50       71.48     76.31 o 
   4  18   9       31.72       98.22     77.76 o 
   5  18   9      277.56      363.06    179.09 o 
   6  18   9       29.33      -56.25    110.14 o 
   7  18   9      482.87      603.98    131.24 o 
   8  18   9       86.31      -36.37    127.76 o 
  -9  19   9      978.97     1034.99    127.22 o 
  -8  19   9       53.68      103.57    100.63 o 
  -7  19   9       99.66      191.44     98.05 o 
  -6  19   9      192.38      261.06    102.38 o 
  -5  19   9     1833.38     1710.73    233.93 o 
  -4  19   9       21.73       28.95     78.38 o 
  -3  19   9     2114.51     2334.16    122.24 o 
  -2  19   9     1639.03     1494.10     91.27 o 
  -1  19   9      605.56      691.60     78.50 o 
   0  19   9      313.86      341.97     74.08 o 
   1  19   9      576.41      611.62     88.22 o 
   2  19   9      268.74      147.09     77.05 o 
   3  19   9      365.15      599.63     90.06 o 
   4  19   9     3373.84     3084.95    142.71 o 
   5  19   9      558.57      456.87    119.74 o 
   6  19   9        8.66     -100.58    113.78 o 
   7  19   9       55.60       31.94    127.31 o 
  -8  20   9      561.70      562.45    112.14 o 
  -7  20   9        0.92       52.25    105.01 o 
  -6  20   9     5973.86     5673.78    244.02 o 
  -5  20   9      315.10      312.37    104.01 o 
  -4  20   9        7.59      -41.84     74.94 o 
  -3  20   9      217.34      151.46     83.55 o 
  -2  20   9       83.50      143.17     83.00 o 
  -1  20   9      540.90      650.57     78.72 o 
   0  20   9      441.92      498.14     77.35 o 
   1  20   9       12.23       72.40     82.19 o 
   2  20   9       60.72       37.45     81.63 o 
   3  20   9      542.39      467.23     88.72 o 
   4  20   9      368.99      387.44     88.03 o 
   5  20   9       93.34      140.49    117.78 o 
   6  20   9        6.13      107.35    132.35 o 
  -7  21   9      751.49      914.98    129.47 o 
  -6  21   9      126.09      172.46    104.70 o 
  -5  21   9      140.92      230.95    108.69 o 
  -4  21   9      169.94      190.02     85.91 o 
  -3  21   9     1488.17     1486.29    131.60 o 
  -2  21   9        6.31       10.96     83.49 o 
  -1  21   9       82.61      203.96     85.50 o 
   0  21   9      448.06      540.83    101.33 o 
   1  21   9      493.92      471.64     91.92 o 
   2  21   9       12.23      -51.26     79.98 o 
   3  21   9      144.40      171.14     86.71 o 
   4  21   9        9.68      176.45     90.71 o 
   5  21   9      330.11      586.39    134.59 o 
  -6  22   9       12.76      -48.32    108.16 o 
  -5  22   9      242.36      290.39    112.61 o 
  -4  22   9      207.58      228.03    141.84 o 
  -3  22   9       34.76      125.54     89.76 o 
  -2  22   9      154.63      177.74     87.96 o 
  -1  22   9       45.70     -120.73     84.29 o 
   0  22   9        6.72       22.16    108.19 o 
   1  22   9      523.24      662.51    122.26 o 
   2  22   9        1.63        4.43     86.17 o 
   3  22   9      544.47      464.46    100.79 o 
   4  22   9      227.13       66.54    120.77 o 
  -4  23   9      184.87      235.45    129.89 o 
  -3  23   9       77.86      108.83     87.40 o 
  -2  23   9      235.20      224.62     91.97 o 
  -1  23   9      315.77      273.13     92.20 o 
   0  23   9     2139.05     2258.49    159.97 o 
   1  23   9      112.44      130.20    109.69 o 
   2  23   9      190.13      119.45    138.27 o 
 -15   0  10      190.42      227.61    147.89 o 
 -13   0  10      754.99      826.14    141.84 o 
 -12   0  10     3411.95     3093.37    155.50 o 
 -11   0  10    12766.62    11296.59    358.06 o 
 -10   0  10     1587.54     1516.53    160.40 o 
  -9   0  10      225.19      194.93     68.34 o 
  -8   0  10      839.88      749.78     75.79 o 
  -7   0  10     1059.33     1097.63    100.10 o 
  -6   0  10     1452.38     1637.17     75.14 o 
  -5   0  10    18224.67    18668.21    441.75 o 
  -4   0  10    59667.21    59779.36   1360.17 o 
  -3   0  10    42282.90    48460.91   1110.09 o 
  -2   0  10     6099.40     5169.75    212.08 o 
  -1   0  10      592.23     1077.84    129.20 o 
   0   0  10     9682.00     9402.65    315.09 o 
   1   0  10     1282.14     1825.00    374.67 o 
   2   0  10     6331.35     6797.11    234.51 o 
   3   0  10    22182.06    21272.89    856.28 o 
   4   0  10     7494.63     8194.88    284.74 o 
   5   0  10     2364.95     2441.81    141.29 o 
   6   0  10     2799.96     2682.18    207.27 o 
   7   0  10    10880.32    11473.17    384.24 o 
   8   0  10      994.97      957.35    109.22 o 
   9   0  10       90.67      191.05    149.81 o 
  10   0  10     1320.98     1426.13    202.32 o 
  11   0  10     1122.54     1488.25    222.94 o 
  12   0  10       48.37      -34.36    164.93 o 
 -15   1  10     3081.94     3194.21    257.85 o 
 -14   1  10        5.75      -37.14     88.46 o 
 -13   1  10     2791.15     2514.80    117.46 o 
 -12   1  10     4486.21     4332.66    131.26 o 
 -11   1  10     1296.69     1314.97     74.68 o 
 -10   1  10      900.47      739.69     60.92 o 
  -9   1  10     4287.18     4082.28    116.76 o 
  -8   1  10     8172.79     7786.91    159.97 o 
  -7   1  10     7619.66     7970.24    146.98 o 
  -6   1  10        1.76       -3.70     25.75 o 
  -5   1  10     7753.47     8677.97    155.16 o 
  -4   1  10     1539.12     1490.39     45.87 o 
  -3   1  10     9605.53     9031.27    265.37 o 
  -2   1  10     3712.74     3843.98    113.17 o 
  -1   1  10    11432.67    12015.42    235.16 o 
   0   1  10    74864.37    74874.65   1337.00 o 
   1   1  10     7024.67     7392.66    206.19 o 
   2   1  10      187.46      283.43     70.24 o 
   3   1  10      348.32      271.68     47.53 o 
   4   1  10    13702.33    14351.59    317.17 o 
   5   1  10       29.64      -19.17     48.96 o 
   6   1  10      777.29      690.95     66.92 o 
   7   1  10     3828.53     4075.38    135.36 o 
   8   1  10       65.24       18.66     60.62 o 
   9   1  10      111.07        4.40    100.96 o 
  10   1  10      451.05      279.47    116.63 o 
  11   1  10      305.58      124.95    113.87 o 
  12   1  10       44.32     -106.88    121.64 o 
 -15   2  10       61.91      199.84    148.17 o 
 -14   2  10     1635.77     1674.86    127.21 o 
 -13   2  10      407.04      432.00    201.08 o 
 -12   2  10      407.88      381.54     71.93 o 
 -11   2  10      253.87      237.09     58.13 o 
 -10   2  10     2270.02     2277.29     96.72 o 
  -9   2  10     1515.61     1452.03     69.74 o 
  -8   2  10     3123.26     2950.85     83.46 o 
  -7   2  10     6376.66     5960.58    116.83 o 
  -6   2  10     2544.94     2838.63     69.60 o 
  -5   2  10     1922.59     1852.93     76.57 o 
  -4   2  10    32532.85    36014.69    585.94 o 
  -3   2  10      120.32      197.03     30.61 o 
  -2   2  10     7291.32     7234.84    175.24 o 
  -1   2  10    53319.17    57559.45   1029.13 o 
   0   2  10    47421.61    45895.21    914.89 o 
   1   2  10     1635.35     1459.85     72.97 o 
   2   2  10     6280.73     6357.38    185.19 o 
   3   2  10     5531.07     5483.92    167.41 o 
   4   2  10       23.96       28.96     45.47 o 
   5   2  10     4102.01     3845.16    124.38 o 
   6   2  10      378.67      581.52     63.51 o 
   7   2  10       46.16      107.17     60.72 o 
   8   2  10        2.99       -2.23     60.89 o 
   9   2  10     1974.49     1744.09    143.37 o 
  10   2  10      165.00       83.76    110.78 o 
  11   2  10      176.76      152.19    116.10 o 
  12   2  10       79.33       61.42    120.81 o 
 -15   3  10      689.73      721.74    112.68 o 
 -14   3  10      528.09      783.69    251.66 o 
 -13   3  10      111.21      123.18     89.18 o 
 -12   3  10      174.30      177.86    102.63 o 
 -11   3  10     9247.31     9044.03    216.79 o 
 -10   3  10     1226.00     1042.96     66.79 o 
  -9   3  10     8817.74     8726.18    202.02 o 
  -8   3  10     2674.47     2651.23     80.03 o 
  -7   3  10     2495.42     2374.81     65.41 o 
  -6   3  10      530.81      597.96     35.76 o 
  -5   3  10    17300.73    17727.06    298.25 o 
  -4   3  10     2633.58     2516.66     61.63 o 
  -3   3  10     5237.83     5250.24    117.01 o 
  -2   3  10     5427.15     4691.38    116.04 o 
  -1   3  10     1414.39     1355.79     51.37 o 
   0   3  10     5339.02     5508.75    137.46 o 
   1   3  10    20035.13    21202.51    514.28 o 
   2   3  10     4899.85     5211.12    159.51 o 
   3   3  10     2896.00     2814.47    132.72 o 
   4   3  10     3379.74     2790.34    128.24 o 
   5   3  10      313.02      215.15     54.48 o 
   6   3  10      942.98      862.42     68.34 o 
   7   3  10     1315.21      995.93     97.80 o 
   8   3  10      195.07      194.26     79.50 o 
   9   3  10     2151.34     2437.11    176.20 o 
  10   3  10       68.91      -12.98    101.61 o 
  11   3  10        2.75     -151.31    176.75 o 
  12   3  10      630.81      663.30    174.28 o 
 -15   4  10       15.07      -29.96     96.60 o 
 -14   4  10     1441.00     1463.88    128.27 o 
 -13   4  10     2688.43     2674.78    438.17 o 
 -12   4  10      748.98      674.94    168.92 o 
 -11   4  10     1673.86     1634.66     82.26 o 
 -10   4  10     1823.64     2012.03     98.08 o 
  -9   4  10      361.71      435.13     55.74 o 
  -8   4  10      234.46      156.49     39.82 o 
  -7   4  10    14923.48    14771.57    254.76 o 
  -6   4  10      309.55      254.13     32.35 o 
  -5   4  10     7516.37     8106.80    148.36 o 
  -4   4  10     1286.06     1677.68    114.15 o 
  -3   4  10    17198.07    15520.82    293.63 o 
  -2   4  10     5620.59     5572.42    122.99 o 
  -1   4  10     2669.96     2933.64     85.46 o 
   0   4  10     8967.99     8781.21    283.63 o 
   1   4  10    10330.15    11260.59    289.58 o 
   2   4  10      727.78      874.18     96.92 o 
   3   4  10     2943.58     2962.81    114.96 o 
   4   4  10     2149.97     2365.26    122.03 o 
   5   4  10     2090.82     1643.88     87.28 o 
   6   4  10     2179.41     2313.71    120.29 o 
   7   4  10      293.33       85.17     57.33 o 
   8   4  10      545.94      630.86    112.15 o 
   9   4  10      721.17      713.11    119.36 o 
  10   4  10       64.27     -105.67     99.36 o 
  11   4  10     2299.88     1985.63    327.94 o 
  12   4  10       12.22       42.38    114.51 o 
 -14   5  10      766.23      714.20    118.75 o 
 -13   5  10       23.57     -109.12     92.41 o 
 -12   5  10       49.33      -93.03     87.82 o 
 -11   5  10       31.25      -64.61     64.65 o 
 -10   5  10     9300.46     8576.13    202.12 o 
  -9   5  10      151.06      211.08     43.93 o 
  -8   5  10     3399.75     3308.66     91.71 o 
  -7   5  10     3774.42     3535.60     92.37 o 
  -6   5  10     2000.35     1923.98     64.75 o 
  -5   5  10     2183.32     2176.59     61.98 o 
  -4   5  10     5762.71     5506.89    108.37 o 
  -3   5  10      678.31      689.37     42.42 o 
  -2   5  10     1949.43     2129.24     68.16 o 
  -1   5  10      634.41      667.60     36.06 o 
   0   5  10     3548.18     3912.82    123.97 o 
   1   5  10    17520.89    17901.58    440.15 o 
   2   5  10     4160.36     4271.25    137.63 o 
   3   5  10     2103.99     2039.51     97.16 o 
   4   5  10    11813.63    11310.15    298.75 o 
   5   5  10       10.15      -35.37     53.00 o 
   6   5  10      271.23      405.80     63.97 o 
   7   5  10     1589.40     1626.67     84.84 o 
   8   5  10     8170.81     7623.36    232.85 o 
   9   5  10     1890.30     1733.26    124.74 o 
  10   5  10      262.06      179.80    110.29 o 
  11   5  10      356.58      196.41    116.62 o 
  12   5  10      230.97      195.49    124.41 o 
 -14   6  10      592.74      470.48    110.36 o 
 -13   6  10      146.00       97.69     89.48 o 
 -12   6  10      468.69      335.84     76.29 o 
 -11   6  10     3393.70     3151.07    131.93 o 
 -10   6  10      739.22      675.07     76.20 o 
  -9   6  10    10230.70    10009.33    203.86 o 
  -8   6  10    29800.47    29622.52    534.69 o 
  -7   6  10    11526.08    11751.60    228.51 o 
  -6   6  10      560.81      611.28     40.06 o 
  -5   6  10      338.27      388.57     40.72 o 
  -4   6  10    28726.40    29079.88    531.01 o 
  -3   6  10     1119.83     1302.99     67.49 o 
  -2   6  10     1347.29     1367.18     52.24 o 
  -1   6  10      446.67      535.66     36.09 o 
   0   6  10     3403.73     3748.74    120.64 o 
   1   6  10      279.98      223.98     47.80 o 
   2   6  10    13009.92    13031.34    338.01 o 
   3   6  10     1452.31     1711.74     84.97 o 
   4   6  10      318.01      275.20     57.93 o 
   5   6  10      219.99      299.00     61.56 o 
   6   6  10     3527.88     3189.76    126.17 o 
   7   6  10     1129.88     1097.95     81.09 o 
   8   6  10       72.94      233.05     78.69 o 
   9   6  10      282.14      344.72     81.91 o 
  10   6  10        6.18       -8.22    104.07 o 
  11   6  10       56.30       81.34    109.15 o 
  12   6  10      135.11      -48.25    117.42 o 
 -14   7  10      796.63      973.42    171.45 o 
 -13   7  10       88.23       88.28     77.59 o 
 -12   7  10     2855.14     2543.40    121.96 o 
 -11   7  10      740.66      834.75     84.31 o 
 -10   7  10     4580.67     4422.22    186.68 o 
  -9   7  10       82.48       84.01     54.21 o 
  -8   7  10      717.17      743.47     61.75 o 
  -7   7  10     3649.71     3737.61     99.60 o 
  -6   7  10      550.59      599.30     48.14 o 
  -5   7  10     1371.94     1502.84     58.30 o 
  -4   7  10       12.33       -1.91     34.20 o 
  -3   7  10     6073.34     6071.00    132.78 o 
  -2   7  10      462.50      616.20     37.32 o 
  -1   7  10    71274.20    74295.69   1199.33 o 
   0   7  10     2932.76     3112.18    144.33 o 
   1   7  10     3759.87     3842.85    128.11 o 
   2   7  10    19296.70    19079.91    470.29 o 
   3   7  10     1897.32     2312.68    107.13 o 
   4   7  10       43.27      -49.44     53.28 o 
   5   7  10     4350.54     4024.03    144.28 o 
   6   7  10      858.90      806.62     77.40 o 
   7   7  10      229.84      327.29     70.27 o 
   8   7  10       70.82       73.85     73.66 o 
   9   7  10      240.14       65.07    111.40 o 
  10   7  10      511.05      251.45    116.90 o 
  11   7  10      493.65      642.13    131.35 o 
  12   7  10      352.45      223.18    126.79 o 
 -14   8  10       78.16      -20.17     76.98 o 
 -13   8  10      127.06      143.51    112.29 o 
 -12   8  10      129.02       97.40     76.18 o 
 -11   8  10      615.26      634.71     82.02 o 
 -10   8  10      858.51      936.70     82.18 o 
  -9   8  10      515.67      511.92     60.29 o 
  -8   8  10     2283.52     2200.12     87.70 o 
  -7   8  10     1761.03     1619.55     73.92 o 
  -6   8  10     6124.09     5937.95    134.94 o 
  -5   8  10       59.91      122.69     39.57 o 
  -4   8  10    14780.43    14868.35    284.47 o 
  -3   8  10    13124.56    13934.22    269.04 o 
  -2   8  10     7652.63     7850.03    148.13 o 
  -1   8  10    13584.12    13890.92    242.73 o 
   0   8  10    17067.32    17121.44    422.96 o 
   1   8  10     2527.56     2927.82    112.08 o 
   2   8  10      247.58      337.55     58.53 o 
   3   8  10       54.25      159.95     56.74 o 
   4   8  10      788.75      994.88     97.56 o 
   5   8  10     3446.70     3231.49    133.43 o 
   6   8  10       38.84       52.02     62.96 o 
   7   8  10      983.30     1024.67    143.77 o 
   8   8  10       42.66     -130.79     87.20 o 
   9   8  10      879.25      858.30     95.53 o 
  10   8  10      756.09      799.60    127.20 o 
  11   8  10      122.72      144.21    239.84 o 
 -14   9  10      571.31      534.54     90.41 o 
 -13   9  10      275.86      334.74     82.51 o 
 -12   9  10       24.71       82.09     98.25 o 
 -11   9  10     4383.00     4153.20    152.63 o 
 -10   9  10     2807.81     2874.18    158.82 o 
  -9   9  10        1.45      -12.35     54.80 o 
  -8   9  10       17.63        0.51     48.73 o 
  -7   9  10      467.64      493.90     57.31 o 
  -6   9  10       10.36       24.52     40.45 o 
  -5   9  10     5115.35     5103.54    120.42 o 
  -4   9  10        3.10       -4.24     36.48 o 
  -3   9  10     4657.37     4592.83    142.89 o 
  -2   9  10     1210.95     1207.09     49.50 o 
  -1   9  10     2182.75     2425.98     87.12 o 
   0   9  10     2991.90     2589.94    103.63 o 
   1   9  10     5360.86     5230.35    161.01 o 
   2   9  10       73.15       -2.62     52.85 o 
   3   9  10     5090.35     5280.58    170.01 o 
   4   9  10     1864.78     1992.06    102.27 o 
   5   9  10      181.90      214.61     66.69 o 
   6   9  10     1715.14     1878.53    147.65 o 
   7   9  10      667.80      547.13    100.30 o 
   8   9  10     1296.63     1397.82    125.21 o 
   9   9  10       34.30       70.44     94.55 o 
  10   9  10       53.29       61.60    114.64 o 
  11   9  10        6.16     -256.62    202.87 o 
 -13  10  10       26.04      -44.18     79.11 o 
 -12  10  10      710.93      600.28     83.57 o 
 -11  10  10       19.59       54.72     78.27 o 
 -10  10  10       97.33       59.59     57.81 o 
  -9  10  10       11.53       51.50     55.27 o 
  -8  10  10      263.90      282.14     56.90 o 
  -7  10  10     5320.56     5157.09    141.26 o 
  -6  10  10    12354.27    12074.97    240.00 o 
  -5  10  10     1653.18     1695.67     64.94 o 
  -4  10  10     1184.99     1168.51     70.01 o 
  -3  10  10    18064.99    18501.17    349.10 o 
  -2  10  10      686.69      658.47     43.93 o 
  -1  10  10       59.11       38.15     41.65 o 
   0  10  10     2327.05     2257.64    100.46 o 
   1  10  10      989.23     1002.75    105.99 o 
   2  10  10     1188.24     1251.17    107.66 o 
   3  10  10       33.86       99.77     60.99 o 
   4  10  10    10313.31    10092.54    279.17 o 
   5  10  10      409.86      447.53     96.02 o 
   6  10  10      872.61      908.94     82.27 o 
   7  10  10        5.74      -46.70    199.16 o 
   8  10  10      393.01      427.41    103.86 o 
   9  10  10     2045.68     2211.92    340.18 o 
  10  10  10       68.21      142.74     90.35 o 
  11  10  10     2011.79     1563.34    164.81 o 
 -13  11  10      495.00      424.53    101.36 o 
 -12  11  10        2.35     -116.26     77.50 o 
 -11  11  10       20.81       -4.21     69.86 o 
 -10  11  10     2040.30     1990.68     90.35 o 
  -9  11  10      295.32      287.11     61.93 o 
  -8  11  10       64.48       20.75     51.40 o 
  -7  11  10     5350.02     4735.76    188.86 o 
  -6  11  10     1648.75     1634.42     65.77 o 
  -5  11  10       74.15      122.90     42.01 o 
  -4  11  10     4409.60     4179.98    172.13 o 
  -3  11  10     2041.70     1908.25     68.88 o 
  -2  11  10      289.26      281.18     39.87 o 
  -1  11  10     6745.99     6312.47    159.95 o 
   0  11  10    13078.73    12623.08    326.66 o 
   1  11  10     6505.27     6555.59    193.78 o 
   2  11  10     1121.53     1057.99     77.53 o 
   3  11  10     1997.46     1544.50     91.15 o 
   4  11  10     2609.55     2447.89    144.16 o 
   5  11  10     1385.47     1328.50     92.67 o 
   6  11  10       91.94       72.34     65.97 o 
   7  11  10     4414.66     4394.27    210.60 o 
   8  11  10        3.94     -143.53    163.70 o 
   9  11  10      368.92      359.20    186.10 o 
  10  11  10      281.97      273.03    168.09 o 
  11  11  10      469.94      495.55    132.07 o 
 -13  12  10        2.07      -89.30     91.54 o 
 -12  12  10      161.22       63.95     78.87 o 
 -11  12  10       11.72       24.55     74.48 o 
 -10  12  10      971.13      971.54     73.98 o 
  -9  12  10     5363.84     5167.13    148.96 o 
  -8  12  10      918.92      966.56     70.63 o 
  -7  12  10     2182.47     2111.78     88.89 o 
  -6  12  10       84.06      139.32     51.38 o 
  -5  12  10     1687.72     1724.07     96.39 o 
  -4  12  10    11325.04    10425.31    212.39 o 
  -3  12  10     2236.16     2142.77     81.34 o 
  -2  12  10     6624.70     6292.05    199.69 o 
  -1  12  10        5.43      -16.56     48.10 o 
   0  12  10      194.64      121.98     50.76 o 
   1  12  10     1792.38     1753.59     91.84 o 
   2  12  10     1865.36     2013.52    199.61 o 
   3  12  10       41.90      105.26     64.83 o 
   4  12  10     1607.62     1407.65     92.49 o 
   5  12  10      936.21      941.86     87.91 o 
   6  12  10     3166.64     2961.77    191.30 o 
   7  12  10      507.43      598.49    114.74 o 
   8  12  10      563.47      816.54    123.08 o 
   9  12  10       39.28     -129.63     96.38 o 
  10  12  10     1369.84     1343.37    275.03 o 
 -12  13  10      702.96      788.66    168.23 o 
 -11  13  10        5.02     -131.67    133.87 o 
 -10  13  10      251.55      344.13     80.01 o 
  -9  13  10     2032.39     2269.52    138.59 o 
  -8  13  10        5.84      -48.80     63.71 o 
  -7  13  10     3838.05     3510.28    135.54 o 
  -6  13  10     4582.48     4373.83    205.73 o 
  -5  13  10      253.84      346.52     55.95 o 
  -4  13  10     6743.07     6119.86    161.18 o 
  -3  13  10       17.40      -22.73     50.22 o 
  -2  13  10     6802.99     6288.50    163.79 o 
  -1  13  10     1697.40     1510.70     77.05 o 
   0  13  10       10.00       42.65     52.38 o 
   1  13  10       14.01       63.64     61.03 o 
   2  13  10     6527.69     5588.46    181.11 o 
   3  13  10      103.84       74.32     65.79 o 
   4  13  10     2473.19     2551.66    159.49 o 
   5  13  10     1916.83     2109.15    112.96 o 
   6  13  10      174.65       54.34    101.67 o 
   7  13  10       11.66        0.41    108.99 o 
   8  13  10       24.58     -122.08    102.04 o 
   9  13  10      423.02      618.09    121.17 o 
  10  13  10      496.18      377.89    301.97 o 
 -12  14  10       37.52       17.32    159.16 o 
 -11  14  10       41.33     -179.50    131.40 o 
 -10  14  10     1931.96     2047.67    141.82 o 
  -9  14  10      391.67      293.95     94.45 o 
  -8  14  10      497.20      508.17     98.00 o 
  -7  14  10     7101.92     7122.66    263.53 o 
  -6  14  10      560.36      520.77     90.90 o 
  -5  14  10    18651.13    17437.98    442.85 o 
  -4  14  10     3472.91     3331.39    132.62 o 
  -3  14  10     2016.34     2052.76    117.18 o 
  -2  14  10     6736.49     6128.93    183.58 o 
  -1  14  10     1695.31     1797.23    107.52 o 
   0  14  10     4563.01     4358.00    133.18 o 
   1  14  10       62.13       49.26     62.12 o 
   2  14  10       30.59       68.72     68.78 o 
   3  14  10     1185.35     1449.04     93.99 o 
   4  14  10      447.74      605.51     83.67 o 
   5  14  10     2914.87     2964.32    135.81 o 
   6  14  10       79.44      131.75    107.36 o 
   7  14  10      270.68      417.14    113.61 o 
   8  14  10      167.04      162.46    114.90 o 
   9  14  10      137.65       59.22    110.96 o 
 -12  15  10      280.32      186.92    158.61 o 
 -11  15  10     4921.16     5371.34    326.84 o 
 -10  15  10      354.42      370.20    104.73 o 
  -9  15  10      524.77      509.37    104.60 o 
  -8  15  10      430.10      467.02    165.90 o 
  -7  15  10     1351.51     1213.63    136.48 o 
  -6  15  10     1012.55     1162.24    127.00 o 
  -5  15  10      290.40      331.13     71.56 o 
  -4  15  10     2439.37     2218.02    109.03 o 
  -3  15  10      499.39      356.06     72.43 o 
  -2  15  10      306.24      227.91     60.26 o 
  -1  15  10     6041.95     5874.57    166.10 o 
   0  15  10     2437.62     2461.86    101.16 o 
   1  15  10       27.44       -1.87     63.17 o 
   2  15  10       33.58       76.84     66.64 o 
   3  15  10      432.96      497.75     77.46 o 
   4  15  10      777.48      885.04     90.90 o 
   5  15  10     1780.13     1959.73    132.94 o 
   6  15  10      150.97      105.90    106.87 o 
   7  15  10       92.71      120.91    140.74 o 
   8  15  10      469.33      754.53    129.27 o 
   9  15  10      521.91      421.31    138.54 o 
 -11  16  10      181.60      231.46    155.04 o 
 -10  16  10        6.08       53.98    113.80 o 
  -9  16  10       29.64      -30.05     90.42 o 
  -8  16  10      313.24      296.21     94.76 o 
  -7  16  10     1088.98     1159.57    116.65 o 
  -6  16  10       63.74      -33.49    107.07 o 
  -5  16  10      757.25      770.64     83.59 o 
  -4  16  10       82.22      204.64     74.16 o 
  -3  16  10     1997.50     2072.21    238.46 o 
  -2  16  10      995.33      989.94     74.56 o 
  -1  16  10      441.10      359.60     64.16 o 
   0  16  10     1150.26     1194.46     80.59 o 
   1  16  10      475.03      422.43     78.75 o 
   2  16  10      325.59      315.96     86.07 o 
   3  16  10     2221.18     2123.53    133.15 o 
   4  16  10       46.34      149.68     82.84 o 
   5  16  10      437.40      376.77     85.07 o 
   6  16  10     2598.86     2492.46    175.33 o 
   7  16  10      514.42      332.98    122.68 o 
   8  16  10      397.86      543.53    128.64 o 
 -10  17  10      782.25      880.86    120.27 o 
  -9  17  10      180.11       76.53     97.09 o 
  -8  17  10     2404.19     2231.49    301.42 o 
  -7  17  10     1061.08     1151.93    166.31 o 
  -6  17  10      902.30     1072.63    118.08 o 
  -5  17  10      717.57      820.26     88.37 o 
  -4  17  10      129.85       91.77     71.54 o 
  -3  17  10     3237.00     3305.16    223.88 o 
  -2  17  10       40.53       56.93     70.03 o 
  -1  17  10      530.54      517.21     69.99 o 
   0  17  10     8263.00     8504.09    217.41 o 
   1  17  10     1102.13     1308.35     95.46 o 
   2  17  10     1420.85     1365.40     97.17 o 
   3  17  10       60.60      100.50     75.94 o 
   4  17  10       11.30      -72.31     72.81 o 
   5  17  10       36.84       93.37     80.72 o 
   6  17  10      231.21       29.15    141.29 o 
   7  17  10     1973.29     2009.38    163.16 o 
   8  17  10      484.77      770.45    136.16 o 
 -10  18  10       27.03      -11.99    104.41 o 
  -9  18  10       83.48      117.56    125.21 o 
  -8  18  10       46.59        9.65     95.36 o 
  -7  18  10       38.53      -88.58     95.07 o 
  -6  18  10      183.28      141.25     92.95 o 
  -5  18  10     2089.26     1969.84    191.87 o 
  -4  18  10     9605.51     8933.67    263.65 o 
  -3  18  10       28.91       19.56     71.11 o 
  -2  18  10     3424.26     3394.00    145.42 o 
  -1  18  10     3142.28     2987.80    139.86 o 
   0  18  10     1695.01     1625.03     94.49 o 
   1  18  10      308.76      218.31    123.76 o 
   2  18  10     3027.95     2735.76    131.74 o 
   3  18  10     2382.97     2809.73    134.54 o 
   4  18  10      467.84      566.64     92.87 o 
   5  18  10     1089.36     1007.96    140.91 o 
   6  18  10     1362.41     1398.16    393.64 o 
   7  18  10      619.29      824.66    143.55 o 
  -9  19  10      223.83      239.96    104.98 o 
  -8  19  10     2111.07     2274.38    156.95 o 
  -7  19  10       17.63       24.10     96.99 o 
  -6  19  10      159.33      137.36     97.46 o 
  -5  19  10        4.98      -92.78     92.83 o 
  -4  19  10      197.60      263.13     96.07 o 
  -3  19  10     1007.24     1203.18    146.82 o 
  -2  19  10     1630.02     1638.23    113.85 o 
  -1  19  10      598.85      494.78     85.90 o 
   0  19  10     1485.30     1834.86    137.00 o 
   1  19  10      431.62      588.48     89.40 o 
   2  19  10       59.25        4.77     80.35 o 
   3  19  10      197.69      128.49     79.05 o 
   4  19  10     2250.16     2562.75    152.21 o 
   5  19  10       71.68        2.40    121.95 o 
   6  19  10       26.76      128.70    122.75 o 
  -8  20  10      362.68      555.34    118.45 o 
  -7  20  10      251.06      292.76    105.86 o 
  -6  20  10      497.09      628.39    110.92 o 
  -5  20  10      687.08      727.79    113.40 o 
  -4  20  10        3.75      -92.10     79.13 o 
  -3  20  10      377.15      351.45     89.43 o 
  -2  20  10      700.41      662.25    133.22 o 
  -1  20  10     3593.69     3534.61    156.34 o 
   0  20  10     1712.60     1612.45    134.13 o 
   1  20  10       67.32      -27.04    124.39 o 
   2  20  10      249.80      354.20     86.81 o 
   3  20  10       17.61       27.42     86.22 o 
   4  20  10      139.36      256.09     91.09 o 
   5  20  10      395.63      629.21    131.43 o 
   6  20  10      549.47      666.06    136.20 o 
  -7  21  10      161.33      217.14    112.68 o 
  -6  21  10     2390.04     2601.48    297.29 o 
  -5  21  10     1534.53     1444.19    141.97 o 
  -4  21  10      359.29      557.52     95.03 o 
  -3  21  10     2026.83     2165.12    126.27 o 
  -2  21  10       29.55        3.60     81.79 o 
  -1  21  10      938.11      981.67    104.74 o 
   0  21  10      284.78      177.37    103.03 o 
   1  21  10     5812.96     6036.77    256.89 o 
   2  21  10     1838.51     1971.87    148.47 o 
   3  21  10      674.74      822.59    131.63 o 
   4  21  10      286.84      448.49    107.07 o 
   5  21  10        3.14      -46.71    123.09 o 
  -6  22  10      109.31      165.92    123.43 o 
  -5  22  10      631.72      655.41    158.75 o 
  -4  22  10      556.00      562.08    120.14 o 
  -3  22  10     1695.81     2052.23    128.20 o 
  -2  22  10      118.14       -3.97    112.45 o 
  -1  22  10       51.79      168.71     88.07 o 
   0  22  10        8.46       89.70    119.58 o 
   1  22  10     1078.85     1179.27    136.05 o 
   2  22  10       10.27      -30.54    107.11 o 
   3  22  10      283.26      516.63    119.37 o 
  -4  23  10       73.80      112.25    111.46 o 
  -3  23  10      265.81      253.82     95.65 o 
  -2  23  10      700.16      704.58    102.21 o 
  -1  23  10       66.21       95.43     92.72 o 
   0  23  10      286.98      158.76    108.81 o 
   1  23  10      264.22      175.93    107.54 o 
 -15   1  11      566.02      659.52    153.80 o 
 -14   1  11       30.27      -81.15     93.25 o 
 -13   1  11        1.13      -45.97     94.90 o 
 -12   1  11      507.44      420.61     74.47 o 
 -11   1  11     2935.10     2519.30     98.09 o 
 -10   1  11     3373.04     3333.12    108.95 o 
  -9   1  11     6213.82     6068.21    151.62 o 
  -8   1  11     4986.69     5119.41    117.46 o 
  -7   1  11     1598.15     1596.32     52.70 o 
  -6   1  11     6004.84     6702.76    127.26 o 
  -5   1  11     3257.41     3371.76     91.69 o 
  -4   1  11    34446.13    37502.46    609.78 o 
  -3   1  11     8307.64     9168.08    184.14 o 
  -2   1  11     3668.38     3635.95    112.05 o 
  -1   1  11    15929.16    16873.43    321.20 o 
   0   1  11     7009.70     7748.36    192.99 o 
   1   1  11     5028.76     4989.57    155.70 o 
   2   1  11      355.93      332.02     54.24 o 
   3   1  11       31.10       42.35     44.73 o 
   4   1  11      729.92      960.19     65.48 o 
   5   1  11    12707.87    12710.85    290.77 o 
   6   1  11     1405.46     1415.67     83.06 o 
   7   1  11     3507.63     3579.41    161.84 o 
   8   1  11     1535.37     1628.34    181.01 o 
   9   1  11       35.89       -3.78     95.60 o 
  10   1  11      626.78      709.36    124.61 o 
  11   1  11        3.82     -140.12    108.46 o 
  12   1  11      230.91      178.30    119.41 o 
 -15   2  11      726.72      893.45    147.62 o 
 -14   2  11      686.71      413.16    105.74 o 
 -13   2  11     2180.04     2297.56    126.01 o 
 -12   2  11       38.51       13.59     65.90 o 
 -11   2  11     7899.98     6979.75    205.96 o 
 -10   2  11     4277.32     3790.04    153.15 o 
  -9   2  11     3005.13     3040.34    142.40 o 
  -8   2  11     1380.53     1299.71     88.24 o 
  -7   2  11     6352.06     6695.80    129.06 o 
  -6   2  11     6852.44     7247.98    135.85 o 
  -5   2  11     1996.40     1819.00     53.52 o 
  -4   2  11       21.89        6.14     31.42 o 
  -3   2  11    23933.55    26149.48    480.70 o 
  -2   2  11    12356.56    13448.07    301.10 o 
  -1   2  11     8007.28     7718.17    235.60 o 
   0   2  11    20220.36    19637.45    619.50 o 
   1   2  11     2867.83     3021.54    114.22 o 
   2   2  11       97.61       56.81     50.65 o 
   3   2  11    13526.34    13300.29    347.46 o 
   4   2  11      115.33       96.67     48.92 o 
   5   2  11     4303.76     3703.25    178.19 o 
   6   2  11        3.16      -21.56     60.23 o 
   7   2  11      275.41      217.38     63.06 o 
   8   2  11       21.62       17.18     60.99 o 
   9   2  11       14.85      -26.61    190.91 o 
  10   2  11     1049.33      877.17    131.43 o 
  11   2  11      267.58      155.47    222.52 o 
  12   2  11      440.72      338.57    128.98 o 
 -15   3  11      506.05      610.06    112.82 o 
 -14   3  11      722.55      830.95    113.22 o 
 -13   3  11      106.75       76.02     75.52 o 
 -12   3  11      666.10      712.25     81.33 o 
 -11   3  11      455.91      444.99    104.72 o 
 -10   3  11     1200.61     1246.01     84.84 o 
  -9   3  11     3275.28     3226.67    104.74 o 
  -8   3  11     8784.41     8546.40    174.05 o 
  -7   3  11     2393.06     2494.18     70.50 o 
  -6   3  11      410.74      502.18     34.73 o 
  -5   3  11     9675.28    10360.58    183.26 o 
  -4   3  11     9942.78     9838.20    196.33 o 
  -3   3  11     2002.99     1919.43     65.67 o 
  -2   3  11     2572.00     2815.41     81.40 o 
  -1   3  11     2130.73     2196.78     90.81 o 
   0   3  11     3471.81     3943.18    126.96 o 
   1   3  11     9701.20    10442.71    274.84 o 
   2   3  11      221.14      168.27     50.99 o 
   3   3  11     1103.13     1234.13     77.66 o 
   4   3  11        8.07        9.02     55.28 o 
   5   3  11       49.55       23.06     58.62 o 
   6   3  11      567.07      585.01     65.89 o 
   7   3  11       13.47      -13.03     58.68 o 
   8   3  11       72.29      -96.14     71.32 o 
   9   3  11      218.88      197.53    108.16 o 
  10   3  11      803.92      991.57    134.40 o 
  11   3  11      383.31      296.64    123.67 o 
  12   3  11       18.84     -166.08    111.71 o 
 -14   4  11      795.54      946.91     95.55 o 
 -13   4  11       88.37       73.89     77.07 o 
 -12   4  11      298.89      268.10     77.74 o 
 -11   4  11       12.84       40.70     65.97 o 
 -10   4  11     2037.82     2078.56    186.82 o 
  -9   4  11     2213.79     2356.11    128.80 o 
  -8   4  11      229.63      174.76     39.73 o 
  -7   4  11     1777.65     1649.36     57.47 o 
  -6   4  11    10023.78    10065.89    180.08 o 
  -5   4  11     3702.70     3838.94     91.32 o 
  -4   4  11     7541.46     7171.80    151.55 o 
  -3   4  11     9494.33     9784.88    196.72 o 
  -2   4  11    14684.46    13758.67    266.83 o 
  -1   4  11      316.34      372.68     38.99 o 
   0   4  11     2662.46     2891.00    107.03 o 
   1   4  11    16951.80    17612.70    435.15 o 
   2   4  11     5683.23     5836.57    174.46 o 
   3   4  11    19740.94    19305.10    480.74 o 
   4   4  11     2164.85     2013.12     98.84 o 
   5   4  11     2991.28     3071.54    149.72 o 
   6   4  11      431.15      339.65     60.97 o 
   7   4  11      238.16      170.01     62.05 o 
   8   4  11      243.51       71.94     77.73 o 
   9   4  11        7.99      -74.61     79.14 o 
  10   4  11      495.90      390.51    197.92 o 
  11   4  11      522.90      331.82    123.40 o 
  12   4  11      169.93      147.34    121.89 o 
 -14   5  11      320.17      369.23    129.73 o 
 -13   5  11     7340.78     7765.21    227.14 o 
 -12   5  11      366.31      224.38     73.51 o 
 -11   5  11       34.95        2.62     64.91 o 
 -10   5  11     9587.71     9496.38    257.23 o 
  -9   5  11      973.36     1036.45     65.09 o 
  -8   5  11      152.24      244.28     51.04 o 
  -7   5  11     5717.31     5523.13    143.28 o 
  -6   5  11     1029.86     1168.58     51.12 o 
  -5   5  11    18498.13    20084.25    337.69 o 
  -4   5  11     1509.23     1591.51     48.80 o 
  -3   5  11     1547.21     1725.09     61.47 o 
  -2   5  11     2781.60     2737.62     81.11 o 
  -1   5  11     1436.43     1473.84     60.82 o 
   0   5  11       65.81       40.82     41.02 o 
   1   5  11    15791.12    15299.74    382.91 o 
   2   5  11    14865.74    14549.14    368.69 o 
   3   5  11     1651.59     1656.91     93.53 o 
   4   5  11     2722.66     2545.51    138.97 o 
   5   5  11     3137.75     2701.65    118.73 o 
   6   5  11      225.03      141.90     70.25 o 
   7   5  11     2066.20     2039.20    124.98 o 
   8   5  11      603.21      708.66     85.59 o 
   9   5  11       52.22       22.91     80.27 o 
  10   5  11       56.57      -92.26    150.36 o 
  11   5  11      177.96       13.03    137.72 o 
  12   5  11      563.66      342.30    277.91 o 
 -14   6  11     1016.46     1211.74    197.17 o 
 -13   6  11      472.57      387.75     81.39 o 
 -12   6  11       55.24       53.87     76.90 o 
 -11   6  11       11.03      -15.94     71.08 o 
 -10   6  11      187.97      144.73     65.41 o 
  -9   6  11    10643.23    10132.58    231.73 o 
  -8   6  11      937.96      891.11     67.97 o 
  -7   6  11     5753.54     5717.45    181.56 o 
  -6   6  11     6276.47     6135.95    137.73 o 
  -5   6  11      429.80      501.45     35.85 o 
  -4   6  11       31.59        0.90     34.99 o 
  -3   6  11     3889.61     3570.29     93.98 o 
  -2   6  11    31708.83    31128.40    512.24 o 
  -1   6  11     1808.57     1844.28     63.65 o 
   0   6  11     3497.67     3681.68    122.01 o 
   1   6  11     3584.05     3318.28    118.63 o 
   2   6  11     2262.77     2680.02    110.50 o 
   3   6  11     4155.33     4170.64    143.84 o 
   4   6  11     9455.53     8986.94    250.15 o 
   5   6  11     3671.65     3693.55    136.45 o 
   6   6  11      412.47      301.76     68.28 o 
   7   6  11      121.97       99.82     63.64 o 
   8   6  11     5449.26     4490.56    228.14 o 
   9   6  11        7.01       65.66     80.96 o 
  10   6  11     1385.78     1616.28    186.37 o 
  11   6  11     1056.77     1092.74    146.59 o 
 -14   7  11       23.10       18.10     78.88 o 
 -13   7  11     1267.31     1308.28    123.93 o 
 -12   7  11      218.78      384.43     78.66 o 
 -11   7  11     3328.57     3195.91    134.31 o 
 -10   7  11      741.62      803.26     80.04 o 
  -9   7  11     1613.95     1516.11     85.74 o 
  -8   7  11       99.02       27.01     57.79 o 
  -7   7  11     3699.67     3630.60    170.09 o 
  -6   7  11    12814.21    12530.98    247.89 o 
  -5   7  11       24.98       26.93     37.81 o 
  -4   7  11       28.37       31.61     34.18 o 
  -3   7  11       97.77      164.02     37.59 o 
  -2   7  11     2043.60     2128.74     67.15 o 
  -1   7  11    20946.94    22631.55    381.24 o 
   0   7  11     6091.12     6068.07    172.80 o 
   1   7  11     6604.04     6329.73    184.75 o 
   2   7  11    10280.67     9528.90    259.67 o 
   3   7  11     2900.09     2831.66    120.96 o 
   4   7  11     1272.52     1272.65    146.15 o 
   5   7  11      491.73      523.59     70.38 o 
   6   7  11     1714.25     1581.08     95.67 o 
   7   7  11       88.51       23.42     65.43 o 
   8   7  11        5.33       37.45     76.66 o 
   9   7  11      174.35      176.27     94.06 o 
  10   7  11       70.11      -36.30    156.55 o 
  11   7  11       43.56     -150.81    111.15 o 
 -14   8  11     1155.75     1183.76    100.62 o 
 -13   8  11       14.03     -121.00     89.10 o 
 -12   8  11     4007.81     4033.90    151.78 o 
 -11   8  11      197.84      181.83     75.39 o 
 -10   8  11     1211.86     1194.41     91.09 o 
  -9   8  11     1918.31     1851.67    122.80 o 
  -8   8  11       45.88       37.85     51.10 o 
  -7   8  11      446.81      390.41     55.45 o 
  -6   8  11     3149.96     3087.12     90.90 o 
  -5   8  11    26502.29    26293.38    485.51 o 
  -4   8  11      153.49      147.06     39.97 o 
  -3   8  11     5914.70     5524.39    127.17 o 
  -2   8  11     5528.28     5465.09    112.64 o 
  -1   8  11      365.86      467.62     39.36 o 
   0   8  11     5243.06     5282.60    173.40 o 
   1   8  11     1406.06     1282.88     74.18 o 
   2   8  11     2662.13     2493.94    109.38 o 
   3   8  11     1989.83     1878.17    109.79 o 
   4   8  11      161.62      195.63     63.77 o 
   5   8  11      191.17      167.59     64.00 o 
   6   8  11        5.84      -38.54     61.68 o 
   7   8  11      420.54      506.91    114.35 o 
   8   8  11     3450.48     3530.56    303.07 o 
   9   8  11      294.27      213.02    159.98 o 
  10   8  11      295.19      228.37    113.13 o 
  11   8  11      623.59      697.40    140.15 o 
 -14   9  11     2518.83     2759.56    141.30 o 
 -13   9  11      454.85      434.44    100.45 o 
 -12   9  11        8.97      -23.60     73.71 o 
 -11   9  11      374.15      417.90     82.04 o 
 -10   9  11      186.51      225.04     71.09 o 
  -9   9  11    14475.93    14342.03    315.01 o 
  -8   9  11      893.93      885.84     64.31 o 
  -7   9  11     8674.55     8088.23    268.37 o 
  -6   9  11    12352.49    12068.44    239.68 o 
  -5   9  11      392.97      504.00     48.12 o 
  -4   9  11       77.84      111.00     40.00 o 
  -3   9  11     2317.77     2291.61     77.73 o 
  -2   9  11     5067.57     5188.70    111.27 o 
  -1   9  11    10581.23    10960.58    217.75 o 
   0   9  11     2097.00     2014.68    160.68 o 
   1   9  11    19768.31    19651.40    494.66 o 
   2   9  11      366.93      231.66     58.64 o 
   3   9  11     7353.62     6795.88    391.07 o 
   4   9  11       35.17       85.76     67.90 o 
   5   9  11      457.86      479.38     72.04 o 
   6   9  11     4698.48     4628.99    166.51 o 
   7   9  11      634.02      567.75    101.17 o 
   8   9  11       31.17      -14.52    193.52 o 
   9   9  11       65.08       53.13    124.84 o 
  10   9  11      355.72      385.15    152.56 o 
  11   9  11      822.27      835.67    143.51 o 
 -13  10  11      459.33      488.36     89.29 o 
 -12  10  11     4102.87     4327.38    161.81 o 
 -11  10  11        4.90      -33.64     73.01 o 
 -10  10  11     4842.61     4706.29    138.33 o 
  -9  10  11     6229.91     6062.44    163.69 o 
  -8  10  11     4967.68     5013.37    140.34 o 
  -7  10  11     2258.89     2030.78     84.55 o 
  -6  10  11     1686.05     1600.09     64.57 o 
  -5  10  11     2628.38     2495.38     83.35 o 
  -4  10  11     5563.94     5467.90    128.92 o 
  -3  10  11      142.30      102.48     41.21 o 
  -2  10  11       47.27       67.37     36.10 o 
  -1  10  11      337.29      344.72     44.64 o 
   0  10  11      111.08       89.60     51.54 o 
   1  10  11     3817.45     3820.37    137.90 o 
   2  10  11       26.20      -59.12     59.22 o 
   3  10  11     7358.94     7520.19    222.12 o 
   4  10  11      171.13      260.91     95.25 o 
   5  10  11        4.01       32.98     65.13 o 
   6  10  11     1117.36     1008.83     85.92 o 
   7  10  11     1869.52     1856.90    136.91 o 
   8  10  11       22.41       76.27     93.77 o 
   9  10  11      610.80      590.26    114.08 o 
  10  10  11      445.97      550.59    126.86 o 
  11  10  11       84.98      -32.94    125.91 o 
 -13  11  11     1540.25     1782.28    112.90 o 
 -12  11  11      259.89      362.47     81.71 o 
 -11  11  11     3215.33     3607.35    147.78 o 
 -10  11  11     5544.58     5973.28    163.19 o 
  -9  11  11       65.80       83.04     59.83 o 
  -8  11  11     2033.01     1961.81    118.22 o 
  -7  11  11      217.31      348.71     57.61 o 
  -6  11  11     3484.42     3194.27     94.38 o 
  -5  11  11     2034.78     1944.86     72.28 o 
  -4  11  11      364.32      345.29     73.04 o 
  -3  11  11     2436.06     2424.01     85.88 o 
  -2  11  11     4925.18     4563.44    117.16 o 
  -1  11  11     6196.97     6039.96    155.23 o 
   0  11  11       58.87      136.81     54.66 o 
   1  11  11     2658.23     2516.26    111.83 o 
   2  11  11     1973.41     1985.50    135.86 o 
   3  11  11      217.44      142.85     64.89 o 
   4  11  11      622.51      724.90     78.42 o 
   5  11  11     2490.30     2452.78    118.35 o 
   6  11  11     5702.91     5745.85    190.46 o 
   7  11  11       36.62     -137.14     93.19 o 
   8  11  11       42.36        0.03    100.16 o 
   9  11  11     1524.01     1964.67    150.93 o 
  10  11  11      442.16      360.90    172.16 o 
 -13  12  11     1372.83     1715.39    110.52 o 
 -12  12  11       17.35      -89.51     77.66 o 
 -11  12  11     1017.15     1185.40     96.94 o 
 -10  12  11     2104.96     2160.34     96.49 o 
  -9  12  11     5734.04     5836.88    182.76 o 
  -8  12  11       55.77       42.46     55.09 o 
  -7  12  11     2467.62     2346.55     94.46 o 
  -6  12  11     5432.71     5359.22    143.60 o 
  -5  12  11      721.55      649.97     52.22 o 
  -4  12  11      677.21      682.79     78.24 o 
  -3  12  11     3594.02     3434.30    114.20 o 
  -2  12  11     4440.08     4177.03    111.35 o 
  -1  12  11      378.24      295.22     83.08 o 
   0  12  11     1172.82     1287.92     83.29 o 
   1  12  11     3051.08     3031.77    125.97 o 
   2  12  11     1545.50     1550.63     93.23 o 
   3  12  11      244.83      260.50     69.75 o 
   4  12  11       37.83      -20.58     66.71 o 
   5  12  11     2527.45     2931.93    131.54 o 
   6  12  11       30.52      -41.32    113.02 o 
   7  12  11       65.90       68.91    102.71 o 
   8  12  11      331.62      203.07    108.12 o 
   9  12  11      477.37      633.03    341.41 o 
  10  12  11       25.58     -153.71    102.47 o 
 -12  13  11     2663.10     3152.43    243.28 o 
 -11  13  11     2690.40     2778.03    232.56 o 
 -10  13  11     4293.94     4448.12    195.87 o 
  -9  13  11     2284.40     2459.90    117.63 o 
  -8  13  11     1083.94     1045.53     88.80 o 
  -7  13  11       45.46       24.49     64.95 o 
  -6  13  11      524.38      445.61    113.58 o 
  -5  13  11     5036.75     4902.10    140.86 o 
  -4  13  11     2438.64     2300.95     95.55 o 
  -3  13  11     1332.49     1470.58     79.73 o 
  -2  13  11     2153.58     2239.40    117.82 o 
  -1  13  11     1318.95     1416.76     93.87 o 
   0  13  11     2156.94     2229.51    107.35 o 
   1  13  11     6004.93     5582.41    178.12 o 
   2  13  11    18967.70    19339.49    487.39 o 
   3  13  11      680.99      630.14     79.10 o 
   4  13  11     2637.50     2469.51    157.88 o 
   5  13  11     1496.90     1709.98    106.73 o 
   6  13  11      386.96      385.22    111.14 o 
   7  13  11      366.73      308.15    111.74 o 
   8  13  11      185.91      211.03    113.65 o 
   9  13  11       32.87       18.57    106.22 o 
  10  13  11       95.87       -6.96    159.30 o 
 -12  14  11      342.43      140.74    159.16 o 
 -11  14  11     1598.86     1859.90    198.47 o 
 -10  14  11      495.44      583.92    107.32 o 
  -9  14  11      695.85      663.18    104.59 o 
  -8  14  11      172.13      170.38     87.68 o 
  -7  14  11     6238.20     5864.82    231.11 o 
  -6  14  11     2344.67     2365.66    164.80 o 
  -5  14  11     2370.56     2282.78    110.83 o 
  -4  14  11     1312.56     1207.99     87.06 o 
  -3  14  11     9191.50     8574.21    338.38 o 
  -2  14  11     4889.48     4562.75    209.96 o 
  -1  14  11     2610.82     2503.83    111.85 o 
   0  14  11     3247.91     3365.07    135.52 o 
   1  14  11     5016.68     5017.26    227.74 o 
   2  14  11       29.53       39.78     68.45 o 
   3  14  11     1135.72     1063.93     88.44 o 
   4  14  11      688.48      605.32     91.03 o 
   5  14  11       22.93       66.21     72.04 o 
   6  14  11       95.30     -121.41    106.02 o 
   7  14  11     2040.89     2211.57    165.49 o 
   8  14  11        0.70      -55.68    131.95 o 
   9  14  11      258.12      225.17    119.25 o 
 -11  15  11       51.48        5.77    158.89 o 
 -10  15  11      275.57      285.18    102.45 o 
  -9  15  11      955.48      787.64    109.04 o 
  -8  15  11     8569.42     8181.76    296.02 o 
  -7  15  11     2076.47     1945.93    130.30 o 
  -6  15  11      158.98      186.35    119.58 o 
  -5  15  11      620.50      507.02    104.54 o 
  -4  15  11     3440.30     3338.86    275.57 o 
  -3  15  11     1657.98     1591.15     98.02 o 
  -2  15  11     2601.59     2746.29    128.17 o 
  -1  15  11     7178.59     6640.64    208.60 o 
   0  15  11      100.33       52.95     67.26 o 
   1  15  11      389.41      426.52     73.46 o 
   2  15  11     5154.37     4517.35    343.49 o 
   3  15  11     2922.41     3071.69    136.66 o 
   4  15  11     2313.39     2363.90    165.57 o 
   5  15  11     1882.55     1687.32    109.59 o 
   6  15  11       13.05      -27.68    108.31 o 
   7  15  11     1238.46     1428.49    377.29 o 
   8  15  11       10.31     -118.74    113.05 o 
   9  15  11      485.07      669.84    173.87 o 
 -11  16  11     2622.66     2605.13    234.21 o 
 -10  16  11        9.55      -67.80    110.09 o 
  -9  16  11       69.04      156.54     99.66 o 
  -8  16  11     1363.99     1171.53    116.68 o 
  -7  16  11       16.56     -134.59     89.73 o 
  -6  16  11     1197.28     1113.24    115.59 o 
  -5  16  11     3075.47     2752.05    128.52 o 
  -4  16  11     8421.22     7997.58    238.73 o 
  -3  16  11     2203.37     2158.36    200.52 o 
  -2  16  11       73.41      100.00     73.42 o 
  -1  16  11     5028.91     5345.11    181.37 o 
   0  16  11      152.39      109.05     89.28 o 
   1  16  11        7.88       57.54     70.64 o 
   2  16  11     2242.71     2378.20    121.00 o 
   3  16  11     4386.39     4245.19    168.51 o 
   4  16  11      645.34      570.33     87.01 o 
   5  16  11     1607.98     1619.45    109.95 o 
   6  16  11      725.96      820.12    131.22 o 
   7  16  11       51.57        5.07    109.60 o 
   8  16  11       91.60      -28.70    131.81 o 
 -10  17  11     1114.73     1366.76    173.46 o 
  -9  17  11       84.34       38.57    109.54 o 
  -8  17  11     4554.94     4236.71    202.20 o 
  -7  17  11      935.15      978.34    122.46 o 
  -6  17  11      288.69      309.87     97.67 o 
  -5  17  11     5053.73     4858.76    215.91 o 
  -4  17  11     3404.10     3251.12    253.86 o 
  -3  17  11        8.72       71.93     71.93 o 
  -2  17  11      375.26      252.63     77.13 o 
  -1  17  11     1305.15     1489.21    102.45 o 
   0  17  11     8561.35     7917.31    297.68 o 
   1  17  11      864.61      932.27    112.52 o 
   2  17  11     1095.26     1121.01     98.48 o 
   3  17  11      409.80      368.66     85.31 o 
   4  17  11       98.37      148.29     80.23 o 
   5  17  11     2675.58     2525.82    132.45 o 
   6  17  11     2891.77     2742.45    182.45 o 
   7  17  11       54.10      183.64    119.64 o 
 -10  18  11      469.22      470.90    153.25 o 
  -9  18  11      916.03     1029.59    122.56 o 
  -8  18  11      280.21      157.11     99.33 o 
  -7  18  11      349.73      290.32    127.00 o 
  -6  18  11      160.91      269.20    101.39 o 
  -5  18  11      186.46       68.66     93.15 o 
  -4  18  11      874.39      985.30    127.02 o 
  -3  18  11      375.85      453.06     93.83 o 
  -2  18  11       54.59        9.08     77.02 o 
  -1  18  11       15.48      -55.02     75.27 o 
   0  18  11     2032.52     1792.67    134.32 o 
   1  18  11     1883.94     2057.76    148.25 o 
   2  18  11     3072.40     2968.22    171.51 o 
   3  18  11      301.18      539.40     90.52 o 
   4  18  11     2668.01     3005.48    143.05 o 
   5  18  11     1662.45     1734.96    158.11 o 
   6  18  11        9.55     -181.79    121.19 o 
   7  18  11        2.75       57.44    125.97 o 
  -9  19  11     2235.15     2561.39    162.39 o 
  -8  19  11      274.35      233.48    106.40 o 
  -7  19  11        5.56       11.79     98.54 o 
  -6  19  11        9.30       76.04    106.38 o 
  -5  19  11      726.43      759.46    176.48 o 
  -4  19  11     1065.07     1181.22    101.32 o 
  -3  19  11     2764.75     2689.52    132.45 o 
  -2  19  11       30.19      107.62     80.87 o 
  -1  19  11      646.17      602.31     92.80 o 
   0  19  11      376.10      418.91    105.21 o 
   1  19  11     1068.44     1093.47    123.92 o 
   2  19  11       50.66       54.10    161.91 o 
   3  19  11      142.03      208.60    100.26 o 
   4  19  11     1745.23     1879.65    138.28 o 
   5  19  11      400.22      331.33    133.53 o 
   6  19  11      272.38      437.82    147.20 o 
  -8  20  11      108.38      209.43    113.35 o 
  -7  20  11     1784.57     1753.98    222.94 o 
  -6  20  11     2486.38     2378.50    156.67 o 
  -5  20  11     3792.22     3495.89    187.59 o 
  -4  20  11     1025.18     1019.18    123.27 o 
  -3  20  11     4628.33     4896.19    194.54 o 
  -2  20  11        1.04       77.85     84.35 o 
  -1  20  11      488.32      631.57     93.21 o 
   0  20  11     1926.44     1892.19    143.28 o 
   1  20  11     1235.88     1191.78    133.98 o 
   2  20  11     2589.54     2691.70    167.91 o 
   3  20  11     1088.94     1218.11    130.50 o 
   4  20  11     1792.59     1886.96    189.67 o 
   5  20  11      834.25      989.33    209.47 o 
  -7  21  11      837.76      838.84    142.26 o 
  -6  21  11      298.16      296.50    112.23 o 
  -5  21  11      784.14      752.89    123.31 o 
  -4  21  11      902.14     1152.40    106.26 o 
  -3  21  11     1129.83     1565.57    117.43 o 
  -2  21  11      174.45      312.97    102.02 o 
  -1  21  11      350.36      298.61     90.82 o 
   0  21  11       48.99      -17.82    183.90 o 
   1  21  11     1264.72     1389.95    284.24 o 
   2  21  11      420.15      467.28    116.14 o 
   3  21  11     1373.78     1499.67    137.18 o 
   4  21  11      131.03      289.99    112.22 o 
  -5  22  11       68.78       96.41    104.77 o 
  -4  22  11     2154.57     2097.53    154.86 o 
  -3  22  11       87.47       68.06     89.37 o 
  -2  22  11      138.41      120.96     92.95 o 
  -1  22  11      853.61      830.89    104.09 o 
   0  22  11      111.27      202.05    107.41 o 
   1  22  11     1288.11     1357.43    139.85 o 
   2  22  11       21.63       89.38    169.06 o 
  -3  23  11       20.18      -16.10     90.58 o 
  -2  23  11     2249.49     2408.93    142.52 o 
  -1  23  11       31.71      -58.14     87.91 o 
   0  23  11      510.93      542.86    119.41 o 
 -15   0  12       19.70     -107.48    131.95 o 
 -14   0  12      250.34      399.69    158.89 o 
 -13   0  12      182.95       77.79    131.12 o 
 -12   0  12      304.05       54.15    117.10 o 
 -11   0  12     3304.50     3400.93    236.68 o 
 -10   0  12     4989.53     5100.57    294.13 o 
  -9   0  12    18988.36    19085.85    800.20 o 
  -8   0  12      659.70      692.45     74.68 o 
  -7   0  12    22883.56    23635.18    556.27 o 
  -6   0  12      494.19      475.34     47.89 o 
  -5   0  12     3802.33     4427.55    133.36 o 
  -4   0  12   102147.02   106553.71   2412.19 o 
  -3   0  12       30.67      -44.58     63.25 o 
  -2   0  12     4627.77     5992.83    356.81 o 
  -1   0  12     1587.71     1642.18    141.57 o 
   0   0  12    80075.86    86112.92   3613.69 o 
   1   0  12      135.91       32.32     92.36 o 
   2   0  12     2511.19     2360.22    125.55 o 
   3   0  12    10744.27    11954.01    384.23 o 
   4   0  12      304.09      492.96     85.98 o 
   5   0  12      906.92      750.05     93.08 o 
   6   0  12    21279.79    21487.77    655.80 o 
   7   0  12      143.31      111.22     86.41 o 
   8   0  12       52.65       68.46     95.88 o 
   9   0  12       33.84       -4.12    146.79 o 
  10   0  12      455.91      173.46    155.31 o 
  11   0  12       37.74     -180.05    163.83 o 
  12   0  12      143.10     -164.11    167.96 o 
 -15   1  12     1144.62     1426.85    135.46 o 
 -14   1  12      203.36      196.24    167.96 o 
 -13   1  12      177.41       73.04     91.74 o 
 -12   1  12      557.53      521.02    100.50 o 
 -11   1  12       85.10      139.92     88.53 o 
 -10   1  12    12257.85    11833.70    305.79 o 
  -9   1  12       46.98       40.10     59.03 o 
  -8   1  12     3644.87     3483.88     91.95 o 
  -7   1  12    12522.49    12157.55    213.34 o 
  -6   1  12     9391.31     9423.62    169.60 o 
  -5   1  12     1114.73     1124.47     42.36 o 
  -4   1  12      373.36      388.62     30.57 o 
  -3   1  12    32528.27    34559.05    630.06 o 
  -2   1  12      198.33      139.76     49.50 o 
  -1   1  12    13157.15    13147.87    257.75 o 
   0   1  12       31.75       81.99     45.84 o 
   1   1  12     1890.38     1916.67     94.11 o 
   2   1  12     2470.29     2555.56    204.22 o 
   3   1  12    15101.73    14481.69    319.68 o 
   4   1  12     2453.00     2444.66     97.47 o 
   5   1  12     1254.47     1281.66    103.08 o 
   6   1  12      790.35      883.21     76.43 o 
   7   1  12     1499.04     1633.84     90.38 o 
   8   1  12        2.25        9.78     62.11 o 
   9   1  12       30.37      -56.15    103.91 o 
  10   1  12      363.93      396.65    119.00 o 
  11   1  12       13.03      -85.60    107.16 o 
 -14   2  12       95.60      -55.14     96.36 o 
 -13   2  12     1371.14     1167.68    127.13 o 
 -12   2  12       40.71       55.19     88.05 o 
 -11   2  12     1081.21      989.05     85.66 o 
 -10   2  12      110.27       64.33     65.48 o 
  -9   2  12     9066.73     8605.57    232.95 o 
  -8   2  12     3926.71     3725.33    134.98 o 
  -7   2  12     8731.76     8412.50    174.41 o 
  -6   2  12      801.47      885.58     40.13 o 
  -5   2  12      911.23     1025.15     40.64 o 
  -4   2  12     6943.99     6784.22    145.19 o 
  -3   2  12    10632.55    10290.24    206.25 o 
  -2   2  12    16860.17    18388.95    400.87 o 
  -1   2  12      287.59      323.11     86.82 o 
   0   2  12     2193.62     2550.88    101.39 o 
   1   2  12      848.03      627.95     75.51 o 
   2   2  12     6350.33     5970.24    190.96 o 
   3   2  12      235.87       78.41     57.82 o 
   4   2  12      367.44      253.69     55.55 o 
   5   2  12      228.84      130.15     55.10 o 
   6   2  12        7.85      -61.39     55.48 o 
   7   2  12      104.68       49.45     60.80 o 
   8   2  12     1427.87     1676.51     93.80 o 
   9   2  12     2051.56     2265.16    159.60 o 
  10   2  12       45.28      -39.79    164.52 o 
  11   2  12       43.51     -154.40    107.33 o 
 -14   3  12       20.43        8.49    125.62 o 
 -13   3  12      794.65      413.30    104.29 o 
 -12   3  12     2898.32     3185.21    205.07 o 
 -11   3  12      448.18      277.34     71.79 o 
 -10   3  12     2260.71     1986.30     99.36 o 
  -9   3  12      280.36      263.23     62.61 o 
  -8   3  12      199.80      319.26     53.25 o 
  -7   3  12     3182.88     3047.41     87.28 o 
  -6   3  12     1672.79     1731.21     65.67 o 
  -5   3  12    10900.29    11437.74    226.11 o 
  -4   3  12      816.65      777.12     45.61 o 
  -3   3  12    13243.11    12947.11    252.24 o 
  -2   3  12    11754.74    12149.20    277.51 o 
  -1   3  12     8275.36     8348.25    174.48 o 
   0   3  12    12073.90    12305.59    314.80 o 
   1   3  12    17164.56    17097.30    427.69 o 
   2   3  12     2301.88     2245.54    114.17 o 
   3   3  12     3273.10     3166.38    126.48 o 
   4   3  12      562.30      597.91     83.13 o 
   5   3  12      669.75      806.01     68.14 o 
   6   3  12      231.87      107.79     58.53 o 
   7   3  12      642.35      465.29     70.65 o 
   8   3  12      877.80      980.71     96.90 o 
   9   3  12       33.50     -147.90     98.60 o 
  10   3  12        6.04     -129.61     99.61 o 
  11   3  12      745.90     1041.21    139.84 o 
 -14   4  12     5339.06     5101.71    220.59 o 
 -13   4  12       16.20      -11.52    100.47 o 
 -12   4  12     1415.30     1299.90    167.82 o 
 -11   4  12      298.54      391.79     73.29 o 
 -10   4  12     2097.13     1842.26     98.70 o 
  -9   4  12       55.80       31.83     63.02 o 
  -8   4  12      737.54      782.63     58.98 o 
  -7   4  12     2959.66     2689.02     84.92 o 
  -6   4  12     1023.48     1136.09     53.33 o 
  -5   4  12     8584.33     8508.19    176.24 o 
  -4   4  12     1280.64     1409.43     57.42 o 
  -3   4  12    16361.25    17454.51    331.82 o 
  -2   4  12    11472.05    12150.45    241.51 o 
  -1   4  12     3327.44     3126.42     86.08 o 
   0   4  12    15762.76    16256.52    478.53 o 
   1   4  12     2346.08     2063.42    110.75 o 
   2   4  12        3.75      -45.39     50.17 o 
   3   4  12     1579.86     1634.84     88.38 o 
   4   4  12     5080.53     5056.23    167.86 o 
   5   4  12     3898.63     3719.10    139.66 o 
   6   4  12        4.33      -51.74     56.53 o 
   7   4  12        7.48      -56.98     59.74 o 
   8   4  12     2210.69     1993.15    118.73 o 
   9   4  12      138.42       53.68     81.65 o 
  10   4  12       15.50      -52.50    117.65 o 
  11   4  12      334.40      406.18    124.89 o 
 -14   5  12        5.25       57.78     97.94 o 
 -13   5  12       18.30       64.75     96.99 o 
 -12   5  12       71.88      103.79     71.38 o 
 -11   5  12     2994.91     2836.06    127.15 o 
 -10   5  12       65.37      -22.32     66.52 o 
  -9   5  12    12066.67    11658.23    261.88 o 
  -8   5  12       39.87        1.65     70.59 o 
  -7   5  12     1091.46      920.69     75.91 o 
  -6   5  12     5437.51     5458.90    127.82 o 
  -5   5  12     1995.53     1923.40     69.19 o 
  -4   5  12     1676.57     1514.35     77.37 o 
  -3   5  12    11529.20    12038.26    237.76 o 
  -2   5  12      663.13      598.81     46.37 o 
  -1   5  12      203.72      214.52     33.33 o 
   0   5  12     1284.99     1376.99     92.86 o 
   1   5  12    10018.86     9907.67    265.00 o 
   2   5  12      365.24      421.51     60.41 o 
   3   5  12     1383.71     1292.23     80.36 o 
   4   5  12     1331.00     1469.89     87.81 o 
   5   5  12      101.71        4.17     63.46 o 
   6   5  12      123.92       73.77     64.81 o 
   7   5  12     1437.01     1206.28     80.53 o 
   8   5  12     1391.91     1434.03    109.87 o 
   9   5  12       68.48       69.15     81.71 o 
  10   5  12        1.28       14.90    111.02 o 
  11   5  12      144.28       -1.02    106.39 o 
 -14   6  12      513.80      359.88    162.46 o 
 -13   6  12       15.22       -7.42     75.34 o 
 -12   6  12      809.44      745.56     84.00 o 
 -11   6  12     5931.19     5694.15    182.23 o 
 -10   6  12     2113.78     2001.84    103.46 o 
  -9   6  12       97.05      122.70     52.14 o 
  -8   6  12     1747.88     1869.38     81.53 o 
  -7   6  12     9822.10    10012.51    228.12 o 
  -6   6  12     5707.40     6028.37    138.13 o 
  -5   6  12    22805.31    23413.02    436.43 o 
  -4   6  12     1611.62     1634.56     62.06 o 
  -3   6  12      873.71      888.77     50.57 o 
  -2   6  12     5295.98     5262.74    125.42 o 
  -1   6  12     4275.12     4250.44    106.94 o 
   0   6  12       85.61       71.27     43.29 o 
   1   6  12        1.14       12.01     48.92 o 
   2   6  12      250.56      274.79     59.60 o 
   3   6  12     4131.65     3954.99    143.10 o 
   4   6  12      115.74      106.53     59.53 o 
   5   6  12       15.77       36.50     61.82 o 
   6   6  12      229.29      215.20     67.40 o 
   7   6  12      681.58      586.48     92.45 o 
   8   6  12     2061.99     2339.85    122.16 o 
   9   6  12      904.99      953.91    101.76 o 
  10   6  12      105.24       98.76    115.36 o 
  11   6  12      212.42      220.29    118.74 o 
 -14   7  12       55.73      -78.75     93.72 o 
 -13   7  12       91.80       89.16     81.93 o 
 -12   7  12     6275.29     6050.06    196.38 o 
 -11   7  12      697.01      878.36     85.72 o 
 -10   7  12       11.16      -79.82     65.33 o 
  -9   7  12     3375.71     3230.61    111.47 o 
  -8   7  12    12063.70    11780.82    264.63 o 
  -7   7  12    18516.88    17827.00    403.47 o 
  -6   7  12     5772.61     5747.02    134.79 o 
  -5   7  12     6643.55     6739.65    149.34 o 
  -4   7  12     1127.98     1236.34     78.44 o 
  -3   7  12        8.85       24.17     39.02 o 
  -2   7  12    27194.89    28163.15    520.28 o 
  -1   7  12     1934.12     1957.75     78.65 o 
   0   7  12      400.63      302.74     51.09 o 
   1   7  12      124.92      121.45     69.47 o 
   2   7  12     1456.35     1550.07     86.62 o 
   3   7  12     1007.83      879.57     84.92 o 
   4   7  12     9745.22     8983.82    254.59 o 
   5   7  12     8093.16     7866.37    272.55 o 
   6   7  12      326.91      209.53     89.98 o 
   7   7  12     9048.64     8850.48    256.83 o 
   8   7  12     1733.27     1425.98    108.90 o 
   9   7  12       65.03      -11.13     79.25 o 
  10   7  12      711.88      567.51    132.67 o 
  11   7  12       28.00     -140.79    143.63 o 
 -14   8  12      132.10      196.18     90.23 o 
 -13   8  12     3206.20     3234.50    222.07 o 
 -12   8  12       85.16      134.49     82.46 o 
 -11   8  12     1641.12     1699.91    100.00 o 
 -10   8  12      103.84      182.77     68.69 o 
  -9   8  12       18.66       62.60     55.03 o 
  -8   8  12      343.12      330.14     57.15 o 
  -7   8  12     1598.92     1723.70    173.35 o 
  -6   8  12       41.09       31.09     43.35 o 
  -5   8  12     9551.53     9225.28    191.18 o 
  -4   8  12    12257.69    12726.26    251.14 o 
  -3   8  12    15655.15    16072.48    310.13 o 
  -2   8  12    12880.07    12387.58    247.67 o 
  -1   8  12      681.08      670.98     52.81 o 
   0   8  12       58.26       27.98     49.07 o 
   1   8  12     1744.50     1743.57     87.40 o 
   2   8  12    13654.62    12395.79    751.15 o 
   3   8  12     2677.77     2559.35    114.45 o 
   4   8  12      227.68      254.52     67.62 o 
   5   8  12      566.03      616.30     76.94 o 
   6   8  12     2797.05     2476.39    119.56 o 
   7   8  12     1411.30     1517.72    256.47 o 
   8   8  12     1809.98     1909.88    140.74 o 
   9   8  12      234.34       88.73     85.07 o 
  10   8  12      482.73      367.20    114.71 o 
  11   8  12       67.24     -120.08    135.80 o 
 -13   9  12     1669.48     1924.96    116.13 o 
 -12   9  12      341.94      342.45     82.25 o 
 -11   9  12     1528.58     1471.13     97.06 o 
 -10   9  12      107.04      186.45     71.58 o 
  -9   9  12     1064.93     1088.47     71.99 o 
  -8   9  12     4472.20     4634.64    143.83 o 
  -7   9  12        7.25       69.67     50.08 o 
  -6   9  12      683.11      647.10     54.08 o 
  -5   9  12     1844.11     1884.43     94.29 o 
  -4   9  12     2786.46     2777.23     87.84 o 
  -3   9  12      854.81      812.93     60.87 o 
  -2   9  12      816.03      825.32     55.58 o 
  -1   9  12     2723.06     2603.91     82.23 o 
   0   9  12      561.49      770.47     66.50 o 
   1   9  12     8890.65     9319.76    254.67 o 
   2   9  12      157.82       93.37     72.74 o 
   3   9  12      257.98      233.27     81.99 o 
   4   9  12       53.42       88.11     68.26 o 
   5   9  12       55.15       68.23     66.81 o 
   6   9  12     1148.70     1185.86     94.83 o 
   7   9  12     1726.65     1661.56    227.47 o 
   8   9  12     1078.42      847.71    118.46 o 
   9   9  12       17.58      -71.21     85.92 o 
  10   9  12       25.07      -24.07    162.46 o 
 -13  10  12     3080.68     3134.73    141.47 o 
 -12  10  12      138.50      213.00     81.29 o 
 -11  10  12      213.09      206.87     78.08 o 
 -10  10  12       39.85      -58.40     57.54 o 
  -9  10  12     2115.15     1952.17     90.12 o 
  -8  10  12      284.57      220.03     57.31 o 
  -7  10  12     4383.68     3873.34    119.28 o 
  -6  10  12       40.36      117.33     45.05 o 
  -5  10  12     3484.79     3363.41     97.60 o 
  -4  10  12      892.96     1072.56     65.48 o 
  -3  10  12    29998.78    31351.36    577.90 o 
  -2  10  12      113.61      131.43     45.06 o 
  -1  10  12     1767.21     1808.80    142.41 o 
   0  10  12     3979.50     4153.40    200.10 o 
   1  10  12       49.47       43.74     58.95 o 
   2  10  12     4930.57     4745.04    160.27 o 
   3  10  12     3100.76     3120.88    131.75 o 
   4  10  12      923.27      835.47     81.24 o 
   5  10  12     4341.66     3890.40    153.38 o 
   6  10  12     1818.73     1947.79    148.62 o 
   7  10  12      357.03      420.58    104.57 o 
   8  10  12        6.40     -101.91    178.54 o 
   9  10  12      816.08     1279.79    141.02 o 
  10  10  12      815.35      940.46    112.03 o 
 -13  11  12       46.54       50.14     81.97 o 
 -12  11  12       10.77       67.96     78.00 o 
 -11  11  12     2190.52     2231.58    114.58 o 
 -10  11  12     4382.63     4093.69    132.76 o 
  -9  11  12      417.37      370.03     60.72 o 
  -8  11  12     9511.12     9175.95    216.64 o 
  -7  11  12     4696.64     4903.84    139.15 o 
  -6  11  12     3585.59     3342.58    108.77 o 
  -5  11  12      518.25      448.52     64.99 o 
  -4  11  12     1269.22     1386.52     64.21 o 
  -3  11  12     2016.28     2123.92     77.79 o 
  -2  11  12     1027.96      971.21     67.74 o 
  -1  11  12        2.71       29.62     61.60 o 
   0  11  12     4009.26     3417.94    162.88 o 
   1  11  12      246.95      336.03     75.06 o 
   2  11  12     5274.18     4683.48    161.49 o 
   3  11  12     1546.07     1498.16     94.94 o 
   4  11  12     2324.01     2139.39    110.52 o 
   5  11  12     1357.65     1472.31     97.68 o 
   6  11  12       63.40       -3.97     74.93 o 
   7  11  12     2936.83     2675.14    164.82 o 
   8  11  12     3145.74     2911.24    176.87 o 
   9  11  12      478.77      638.65    121.95 o 
  10  11  12       37.75      -43.17     95.54 o 
 -13  12  12      294.24      200.22     86.97 o 
 -12  12  12       18.76      -75.01     78.37 o 
 -11  12  12     1183.29     1581.25    110.64 o 
 -10  12  12     1501.00     1537.73     86.78 o 
  -9  12  12       75.86       -7.23     60.94 o 
  -8  12  12      751.58      851.13     68.61 o 
  -7  12  12     3803.91     3655.95    119.12 o 
  -6  12  12       13.14      -49.82     50.95 o 
  -5  12  12       38.20       11.93     45.52 o 
  -4  12  12      778.29      860.30     57.37 o 
  -3  12  12     2514.18     2490.42     99.24 o 
  -2  12  12      971.13      864.72     67.94 o 
  -1  12  12       20.77        4.36     66.55 o 
   0  12  12     1124.83     1005.30     76.61 o 
   1  12  12      132.93       95.75     65.23 o 
   2  12  12     3221.02     2910.22    129.08 o 
   3  12  12     1265.37     1191.87    145.06 o 
   4  12  12      481.65      493.40     79.51 o 
   5  12  12       46.21     -102.02     68.09 o 
   6  12  12      104.74      125.69     78.51 o 
   7  12  12      320.03      347.48    110.20 o 
   8  12  12      330.65       90.69    113.50 o 
   9  12  12      548.28      538.63    117.40 o 
 -12  13  12      196.54      392.54    152.29 o 
 -11  13  12     1644.90     1868.15    194.35 o 
 -10  13  12       32.70       19.73     92.32 o 
  -9  13  12     2095.63     2259.52    139.93 o 
  -8  13  12      529.62      469.52     76.05 o 
  -7  13  12     9861.66    10040.32    361.80 o 
  -6  13  12       27.99      -35.69     64.99 o 
  -5  13  12       52.65      -40.60     53.19 o 
  -4  13  12     3216.95     2792.22    105.08 o 
  -3  13  12     8935.63     8580.38    212.20 o 
  -2  13  12      880.24      745.48     77.91 o 
  -1  13  12    14334.80    13538.11    357.64 o 
   0  13  12       12.55      -95.60    160.12 o 
   1  13  12     5812.63     5737.18    183.03 o 
   2  13  12      534.95      690.45     79.99 o 
   3  13  12     3153.31     3056.78    138.10 o 
   4  13  12      921.96      962.11     91.38 o 
   5  13  12      337.05      277.92     81.57 o 
   6  13  12        4.72     -160.67    119.99 o 
   7  13  12      168.33      199.35    125.35 o 
   8  13  12      111.30      226.27    118.65 o 
   9  13  12      303.33      373.97    130.98 o 
 -12  14  12     2807.85     3295.10    256.20 o 
 -11  14  12      732.92      817.80    161.91 o 
 -10  14  12      236.38      173.33     96.57 o 
  -9  14  12      499.33      615.93    101.71 o 
  -8  14  12       41.41       -6.03     90.51 o 
  -7  14  12       55.51      147.46     90.86 o 
  -6  14  12      124.98      166.49     83.84 o 
  -5  14  12     3057.46     3001.19    130.68 o 
  -4  14  12     1847.12     2007.50    105.22 o 
  -3  14  12     3145.89     2946.60    131.86 o 
  -2  14  12     4957.27     4692.63    290.01 o 
  -1  14  12     1368.06     1274.10     94.22 o 
   0  14  12      415.19      185.99     90.01 o 
   1  14  12     8600.44     7561.22    284.86 o 
   2  14  12     1862.73     1561.01     99.06 o 
   3  14  12     2536.58     2312.41    124.33 o 
   4  14  12      590.48      666.17    189.61 o 
   5  14  12      175.31      205.87     83.20 o 
   6  14  12      211.48      197.32    109.38 o 
   7  14  12       28.63      115.52    116.05 o 
   8  14  12        0.35     -172.72    115.15 o 
   9  14  12       34.41      -79.41    145.28 o 
 -11  15  12      859.48      867.00    185.00 o 
 -10  15  12      187.97      124.63    149.54 o 
  -9  15  12       27.50      -24.00     93.11 o 
  -8  15  12     1124.91     1180.06    117.47 o 
  -7  15  12     4443.65     3887.25    187.25 o 
  -6  15  12       51.06      155.73     93.90 o 
  -5  15  12      855.11      872.44     84.31 o 
  -4  15  12      234.99      375.12     75.68 o 
  -3  15  12     5058.61     4646.37    202.78 o 
  -2  15  12       16.74      -98.09     68.17 o 
  -1  15  12      364.92      279.81     74.56 o 
   0  15  12     5556.60     5221.08    221.88 o 
   1  15  12      243.07      311.14     95.01 o 
   2  15  12       70.19      100.93     70.65 o 
   3  15  12      912.38     1011.63    125.36 o 
   4  15  12      281.65      335.99    120.21 o 
   5  15  12      480.02      675.66     91.35 o 
   6  15  12      509.05      640.08    120.88 o 
   7  15  12       18.38       -6.15    112.32 o 
   8  15  12      524.67      670.46    301.42 o 
 -11  16  12     2927.86     3363.27    263.62 o 
 -10  16  12     3454.28     3282.63    175.88 o 
  -9  16  12     1051.00     1214.14    122.54 o 
  -8  16  12     1130.98     1331.84    123.23 o 
  -7  16  12     1326.86     1425.38    126.00 o 
  -6  16  12     2003.66     1989.91    234.48 o 
  -5  16  12     1409.10     1453.13    158.72 o 
  -4  16  12       21.30       92.32     72.79 o 
  -3  16  12      821.18      871.94     88.39 o 
  -2  16  12     1911.16     1977.17    110.45 o 
  -1  16  12       38.85       -2.58     87.24 o 
   0  16  12       50.95       96.90     91.43 o 
   1  16  12     2582.03     2518.20    167.00 o 
   2  16  12       51.16      115.85     90.74 o 
   3  16  12     2317.87     2331.09    121.95 o 
   4  16  12      779.96      673.64     94.25 o 
   5  16  12      532.57      627.72     92.57 o 
   6  16  12      542.98      741.52    126.50 o 
   7  16  12       70.60       -7.28    122.88 o 
   8  16  12       61.18      177.52    153.39 o 
 -10  17  12      700.35      648.55    109.99 o 
  -9  17  12     1623.67     1849.03    144.27 o 
  -8  17  12     2043.51     2028.20    142.98 o 
  -7  17  12     1553.44     1708.34    149.54 o 
  -6  17  12     1537.25     1684.33    129.38 o 
  -5  17  12     2782.79     2762.54    162.08 o 
  -4  17  12      769.31      784.66     87.99 o 
  -3  17  12      798.64      816.35     88.13 o 
  -2  17  12       12.46       81.39     77.38 o 
  -1  17  12       75.93       37.72     75.37 o 
   0  17  12      214.00      222.10    100.74 o 
   1  17  12      873.88      717.80    111.44 o 
   2  17  12      642.14      873.81    111.07 o 
   3  17  12      160.42      212.78    136.21 o 
   4  17  12       46.71     -100.32     95.80 o 
   5  17  12      215.49      322.11     89.94 o 
   6  17  12      158.39      306.97    130.91 o 
   7  17  12     1138.52     1382.46    180.74 o 
  -9  18  12      165.18      219.03    106.17 o 
  -8  18  12      117.81       70.21    101.53 o 
  -7  18  12     1296.84     1493.73    130.43 o 
  -6  18  12     2243.04     1996.32    309.39 o 
  -5  18  12      139.19      121.21     94.10 o 
  -4  18  12     6441.47     6536.51    519.16 o 
  -3  18  12      568.73      569.41     88.43 o 
  -2  18  12      807.85      941.77     97.33 o 
  -1  18  12      566.53      741.04     95.32 o 
   0  18  12      825.00      795.51    115.18 o 
   1  18  12      320.87      352.88    119.99 o 
   2  18  12     1080.47      987.48    121.26 o 
   3  18  12       73.72      235.45    101.54 o 
   4  18  12       52.21       75.46     98.99 o 
   5  18  12      766.47      983.00    194.07 o 
   6  18  12      960.59     1055.58    151.40 o 
  -8  19  12        1.22      -79.75    141.71 o 
  -7  19  12     1769.55     1711.15    140.55 o 
  -6  19  12      116.35      220.90    105.43 o 
  -5  19  12      398.52      441.70    104.82 o 
  -4  19  12     1015.01     1064.82    103.19 o 
  -3  19  12      801.76     1075.40     98.78 o 
  -2  19  12     1562.58     1756.69    115.22 o 
  -1  19  12       47.12       10.87     78.30 o 
   0  19  12     1719.64     1676.70    158.34 o 
   1  19  12     2139.96     2256.52    153.25 o 
   2  19  12        0.17      -58.93     95.24 o 
   3  19  12     1648.92     2023.52    148.49 o 
   4  19  12     1354.40     1449.40    136.53 o 
   5  19  12       59.72     -122.88    178.13 o 
  -7  20  12     1435.71     1608.74    139.56 o 
  -6  20  12     1853.68     1984.79    147.40 o 
  -5  20  12        6.23       24.92     99.22 o 
  -4  20  12      930.38     1179.44    158.65 o 
  -3  20  12     3397.49     3470.04    165.52 o 
  -2  20  12       77.81       28.10     81.70 o 
  -1  20  12     1298.80     1452.84    113.65 o 
   0  20  12       98.40       13.05    103.50 o 
   1  20  12      250.97      154.97    101.23 o 
   2  20  12       66.40      162.13    103.50 o 
   3  20  12      443.18      509.54    113.74 o 
   4  20  12      271.57      284.90    106.87 o 
  -6  21  12     4458.17     4622.97    221.10 o 
  -5  21  12        0.95       20.90    101.34 o 
  -4  21  12      116.04      211.68     92.25 o 
  -3  21  12      348.73      290.64     89.18 o 
  -2  21  12      296.51      226.37     90.23 o 
  -1  21  12        3.51      -12.19     85.75 o 
   0  21  12       27.62       10.00     99.79 o 
   1  21  12      324.54      267.22    118.55 o 
   2  21  12     2345.62     2479.14    194.35 o 
   3  21  12      524.88      812.31    121.48 o 
  -5  22  12        0.21      -43.44    108.07 o 
  -4  22  12      309.25      362.56    114.85 o 
  -3  22  12     1005.36     1035.10    167.52 o 
  -2  22  12      882.54      740.50    105.29 o 
  -1  22  12      355.73      388.81    115.73 o 
   0  22  12      125.80      176.46    108.88 o 
   1  22  12       41.31     -156.63    104.42 o 
 -14   1  13      284.11      313.51    104.57 o 
 -13   1  13     2392.54     2690.49    157.89 o 
 -12   1  13       93.15      203.10    163.01 o 
 -11   1  13      923.58      810.60    125.76 o 
 -10   1  13     3036.20     2936.14    162.35 o 
  -9   1  13        6.46       32.24    139.37 o 
  -8   1  13     4046.80     3753.92    135.64 o 
  -7   1  13    11673.60    11868.12    268.37 o 
  -6   1  13     2333.01     2145.71     94.54 o 
  -5   1  13      129.71      138.93     36.05 o 
  -4   1  13     6268.02     5966.72    132.25 o 
  -3   1  13     7861.27     8125.76    203.11 o 
  -2   1  13      619.32      701.37     62.17 o 
  -1   1  13    28400.47    29641.02    547.66 o 
   0   1  13    19857.53    19340.26    479.38 o 
   1   1  13     3076.76     3267.47    193.18 o 
   2   1  13     5324.95     5809.46    191.88 o 
   3   1  13     2050.64     2055.15    108.99 o 
   4   1  13       36.54       -2.16     59.08 o 
   5   1  13     3943.68     3810.26    128.51 o 
   6   1  13       83.04      102.63     59.75 o 
   7   1  13     1605.56     1560.05     91.14 o 
   8   1  13     2909.91     3087.80    124.08 o 
   9   1  13      248.39      122.54    109.23 o 
  10   1  13     1536.59     1445.65    152.24 o 
  11   1  13      296.10      253.14    124.20 o 
 -14   2  13      580.82      677.97    144.04 o 
 -13   2  13     5762.71     5370.94    224.60 o 
 -12   2  13     2155.40     2026.39    136.27 o 
 -11   2  13     5956.14     5875.03    234.37 o 
 -10   2  13      282.10      344.39     90.68 o 
  -9   2  13     1081.14     1059.70    108.12 o 
  -8   2  13     1287.65     1246.33     66.51 o 
  -7   2  13    10003.43    10182.58    205.79 o 
  -6   2  13     4154.42     3922.52    129.16 o 
  -5   2  13    15264.97    14990.58    371.85 o 
  -4   2  13     2016.40     2047.17     72.54 o 
  -3   2  13    10743.74    10450.22    211.59 o 
  -2   2  13     5301.21     5248.17    147.57 o 
  -1   2  13     8449.19     9096.22    189.58 o 
   0   2  13     2829.30     2574.62    104.74 o 
   1   2  13    17714.14    18120.10    511.87 o 
   2   2  13     1624.03     1938.78     99.13 o 
   3   2  13    11162.81    10520.58    422.35 o 
   4   2  13      252.09      258.38     58.10 o 
   5   2  13       31.53        3.25     55.40 o 
   6   2  13       25.85       30.02     59.27 o 
   7   2  13     2042.21     2018.41     97.59 o 
   8   2  13     2018.85     2029.69    102.17 o 
   9   2  13      143.27       46.54    110.33 o 
  10   2  13       48.16      -71.91    103.69 o 
  11   2  13       67.32      176.22    120.50 o 
 -14   3  13       14.02       43.54     96.83 o 
 -13   3  13      169.70       83.88    153.80 o 
 -12   3  13     3869.01     3498.72    176.40 o 
 -11   3  13     1683.82     1781.33    233.93 o 
 -10   3  13       13.36       27.09     83.70 o 
  -9   3  13     7552.26     7369.29    208.49 o 
  -8   3  13     2415.83     2438.25     92.96 o 
  -7   3  13      410.90      447.52     45.25 o 
  -6   3  13      852.81      831.53     50.93 o 
  -5   3  13     4712.31     4873.59    163.17 o 
  -4   3  13     1878.42     2154.53     71.58 o 
  -3   3  13     1343.84     1340.53     56.53 o 
  -2   3  13     9407.99     9192.46    223.45 o 
  -1   3  13      765.17      868.82     45.71 o 
   0   3  13     3214.83     2803.21    134.55 o 
   1   3  13      354.06      290.94     55.41 o 
   2   3  13     1479.68     1383.27     84.85 o 
   3   3  13      193.79       67.55     59.77 o 
   4   3  13     2156.65     1906.37    101.04 o 
   5   3  13     2465.31     2723.74    218.90 o 
   6   3  13      310.35      262.44     65.97 o 
   7   3  13      183.63      202.20     64.81 o 
   8   3  13       79.97      -13.78     79.26 o 
   9   3  13       16.50      -10.80    160.54 o 
  10   3  13      938.60      967.13    133.91 o 
  11   3  13       86.53       11.83    116.85 o 
 -14   4  13      568.36      501.18    170.16 o 
 -13   4  13     1595.84     1715.40    153.66 o 
 -12   4  13       91.48       25.51    113.67 o 
 -11   4  13     5838.83     5549.80    223.42 o 
 -10   4  13     4055.19     4144.40    148.04 o 
  -9   4  13    23904.83    24493.29    577.03 o 
  -8   4  13     8918.94     8980.49    219.13 o 
  -7   4  13      386.05      321.90     45.43 o 
  -6   4  13     1705.41     1620.31     64.38 o 
  -5   4  13     1175.30     1079.02     53.71 o 
  -4   4  13    12521.32    12674.28    249.89 o 
  -3   4  13      249.86      333.77     42.62 o 
  -2   4  13     8145.58     7550.54    191.31 o 
  -1   4  13     6028.93     6276.52    141.64 o 
   0   4  13      203.52      301.00     51.76 o 
   1   4  13      128.28        8.80     49.02 o 
   2   4  13      797.23      834.13    148.85 o 
   3   4  13       96.20       77.27     59.33 o 
   4   4  13     8649.68     7627.55    224.19 o 
   5   4  13        2.96      -63.89     61.26 o 
   6   4  13     2831.06     3080.00    146.72 o 
   7   4  13       30.01      -62.81     59.94 o 
   8   4  13      949.93     1006.31     98.63 o 
   9   4  13      454.31      399.85     90.67 o 
  10   4  13       31.98     -148.67    111.33 o 
  11   4  13      414.02      517.74    124.28 o 
 -14   5  13      127.58       30.28     98.69 o 
 -13   5  13       10.96       11.29     95.71 o 
 -12   5  13      434.14      628.78    102.42 o 
 -11   5  13       28.41       28.09     68.41 o 
 -10   5  13       73.26      111.86     66.98 o 
  -9   5  13    21918.10    21703.00    454.07 o 
  -8   5  13     1481.79     1557.16     75.35 o 
  -7   5  13     6272.65     6229.24    188.38 o 
  -6   5  13     3451.22     3404.89    186.83 o 
  -5   5  13    24342.95    25698.26    476.60 o 
  -4   5  13     1630.88     1699.30     66.28 o 
  -3   5  13      135.95       91.29     40.69 o 
  -2   5  13     1098.88     1302.29    142.16 o 
  -1   5  13     2044.94     1943.17     88.04 o 
   0   5  13    11705.82    10610.60    278.12 o 
   1   5  13     6438.50     6187.34    215.14 o 
   2   5  13      125.55       68.25     55.56 o 
   3   5  13     2415.64     2240.93    108.81 o 
   4   5  13     7677.81     7639.87    225.24 o 
   5   5  13        8.40      -20.78     60.98 o 
   6   5  13       78.51       24.25     60.75 o 
   7   5  13     1952.25     2142.49    100.95 o 
   8   5  13     1691.03     1577.91    109.17 o 
   9   5  13     2275.93     2445.83    354.19 o 
  10   5  13     1571.92     1405.42    145.94 o 
  11   5  13       45.89      -93.22    155.86 o 
 -14   6  13       38.17      -62.03     95.23 o 
 -13   6  13     1352.69     1097.08    123.23 o 
 -12   6  13      218.19      180.60    131.12 o 
 -11   6  13       14.04      -83.64     66.87 o 
 -10   6  13      540.04      706.61     79.76 o 
  -9   6  13     1707.55     1704.66    114.86 o 
  -8   6  13      867.13      875.19     66.32 o 
  -7   6  13       18.14      -57.94     48.20 o 
  -6   6  13       77.82       50.54     41.68 o 
  -5   6  13    13106.99    13067.30    258.10 o 
  -4   6  13       38.78       66.83     41.39 o 
  -3   6  13    12452.67    12028.79    240.42 o 
  -2   6  13    13791.87    14149.55    278.20 o 
  -1   6  13      160.05      230.63     53.41 o 
   0   6  13      171.02      174.22     48.35 o 
   1   6  13     1003.66     1192.86     76.88 o 
   2   6  13     1243.77     1180.93     79.10 o 
   3   6  13      119.09       93.43     62.46 o 
   4   6  13     3506.49     3529.93    195.82 o 
   5   6  13      537.62      422.79     74.59 o 
   6   6  13      109.23       -4.49     67.77 o 
   7   6  13      154.69      248.31     68.63 o 
   8   6  13     1220.40     1383.38    111.55 o 
   9   6  13       40.39       -9.62     82.40 o 
  10   6  13        3.68     -152.67    101.78 o 
  11   6  13       48.54     -129.20    108.50 o 
 -14   7  13      808.84      951.36    178.82 o 
 -13   7  13     1811.14     1926.54    139.17 o 
 -12   7  13       65.30       51.56     75.23 o 
 -11   7  13       37.03      -75.70     74.48 o 
 -10   7  13     1078.82     1075.52     88.71 o 
  -9   7  13    11507.99    11465.97    260.37 o 
  -8   7  13     9171.57     9216.96    302.18 o 
  -7   7  13      602.11      686.47     61.33 o 
  -6   7  13     1803.68     1860.38     71.76 o 
  -5   7  13     3704.14     3530.29    100.72 o 
  -4   7  13     2354.66     2323.30     79.48 o 
  -3   7  13     5261.48     5081.93    124.90 o 
  -2   7  13     3996.59     3940.39    108.14 o 
  -1   7  13     4739.43     4225.32    131.21 o 
   0   7  13      571.61      500.73     57.11 o 
   1   7  13     2598.36     2503.70    111.89 o 
   2   7  13      779.72      760.29     72.42 o 
   3   7  13      342.09      356.83     68.75 o 
   4   7  13       86.45       99.24     85.91 o 
   5   7  13       47.49       83.79     72.58 o 
   6   7  13     1285.11     1358.92     96.37 o 
   7   7  13      210.96      125.59     75.68 o 
   8   7  13      643.23      699.67     95.42 o 
   9   7  13        1.09      -12.89     79.56 o 
  10   7  13       38.47      -95.49    109.15 o 
 -14   8  13       55.99     -130.26    103.34 o 
 -13   8  13      596.60      737.93    154.35 o 
 -12   8  13     5148.72     4967.57    173.48 o 
 -11   8  13      709.05      807.00     88.73 o 
 -10   8  13      619.38      724.59     81.08 o 
  -9   8  13     2532.74     2552.43    101.69 o 
  -8   8  13      596.27      591.01     76.70 o 
  -7   8  13       14.79       47.61     52.73 o 
  -6   8  13        3.70       86.79     44.30 o 
  -5   8  13     7551.77     7154.85    158.42 o 
  -4   8  13      874.78      883.12     55.04 o 
  -3   8  13      201.50      176.36     45.07 o 
  -2   8  13      134.96       98.89     43.95 o 
  -1   8  13     2547.69     2542.71    115.24 o 
   0   8  13      770.59      670.00    132.50 o 
   1   8  13      983.23      772.79     67.88 o 
   2   8  13      409.74      335.17     66.59 o 
   3   8  13     3502.52     3550.69    143.66 o 
   4   8  13      149.56      103.74     81.21 o 
   5   8  13     1379.81     1319.17     91.25 o 
   6   8  13       24.30      -60.57     65.52 o 
   7   8  13       30.87      -11.04     91.60 o 
   8   8  13      404.67      538.06    162.07 o 
   9   8  13      148.31      170.17     87.29 o 
  10   8  13      243.04      276.80    173.18 o 
 -13   9  13      731.00     1176.70    102.24 o 
 -12   9  13      738.74      744.72     89.37 o 
 -11   9  13      399.06      476.56     81.18 o 
 -10   9  13     1338.97     1322.09    135.97 o 
  -9   9  13      631.61      557.61     65.98 o 
  -8   9  13      112.57      173.73     57.45 o 
  -7   9  13     8347.96     7844.66    190.06 o 
  -6   9  13     1703.11     1872.25     73.11 o 
  -5   9  13     4967.74     4894.64    139.48 o 
  -4   9  13    11938.84    11677.61    236.21 o 
  -3   9  13     1112.61     1073.19     91.78 o 
  -2   9  13      261.70      199.34     48.31 o 
  -1   9  13    16927.05    15939.64    416.01 o 
   0   9  13     3438.31     3436.68    174.72 o 
   1   9  13      137.01      117.77     60.72 o 
   2   9  13     8119.07     8076.17    279.40 o 
   3   9  13     1455.72     1712.92     96.86 o 
   4   9  13      563.18      494.93     78.69 o 
   5   9  13     1297.05     1015.53     96.89 o 
   6   9  13      966.87      812.85     87.99 o 
   7   9  13      184.87       90.86     98.51 o 
   8   9  13      132.91       57.42    100.10 o 
   9   9  13      459.08      184.51    147.97 o 
  10   9  13        6.11       51.23    122.13 o 
 -13  10  13      332.56      329.52     85.16 o 
 -12  10  13     3087.16     3249.89    169.27 o 
 -11  10  13      930.84     1182.66     96.10 o 
 -10  10  13        5.28      -91.57     82.93 o 
  -9  10  13      424.39      390.69     62.20 o 
  -8  10  13     1224.00     1292.71     74.79 o 
  -7  10  13      626.64      668.75     62.25 o 
  -6  10  13      730.55      689.92    107.83 o 
  -5  10  13      199.89      346.46     73.59 o 
  -4  10  13     6468.84     6258.84    145.97 o 
  -3  10  13      642.99      671.01     55.40 o 
  -2  10  13      425.87      405.56     52.93 o 
  -1  10  13     2305.40     2444.51    143.35 o 
   0  10  13     2253.45     2339.28    142.30 o 
   1  10  13       14.58      -65.85     57.25 o 
   2  10  13     6100.45     6145.75    201.75 o 
   3  10  13      506.54      444.75     72.35 o 
   4  10  13     1003.05     1099.29     89.87 o 
   5  10  13      350.29      658.06    133.27 o 
   6  10  13       31.66      -64.01     73.47 o 
   7  10  13     1029.55     1158.68    125.34 o 
   8  10  13        0.50      -84.29    102.11 o 
   9  10  13       11.18      -66.33    103.88 o 
  10  10  13        2.52       44.36     92.52 o 
 -13  11  13     1368.47     1601.69    165.98 o 
 -12  11  13      124.91       74.76     76.97 o 
 -11  11  13        1.21      -30.27    119.99 o 
 -10  11  13      366.57      337.69     66.22 o 
  -9  11  13      416.49      412.30     82.57 o 
  -8  11  13    10162.72     9440.87    222.76 o 
  -7  11  13     3506.61     3455.02    119.59 o 
  -6  11  13      100.75      139.43     48.75 o 
  -5  11  13      971.34      941.45     60.03 o 
  -4  11  13     7800.74     8081.70    247.32 o 
  -3  11  13      290.51      352.07     52.68 o 
  -2  11  13     3321.75     3238.56     99.77 o 
  -1  11  13     7692.76     7681.95    286.08 o 
   0  11  13     1107.60     1297.16    114.34 o 
   1  11  13        8.62       82.89     82.42 o 
   2  11  13     3913.51     3764.11    143.93 o 
   3  11  13     4481.04     4534.62    164.94 o 
   4  11  13      143.96      173.35     70.60 o 
   5  11  13     1441.87     1717.92    106.82 o 
   6  11  13     2593.15     3050.85    139.69 o 
   7  11  13      201.68      166.72    105.13 o 
   8  11  13      498.58      613.01    120.91 o 
   9  11  13      132.24       58.06    114.93 o 
 -12  12  13     1540.86     1905.30    117.83 o 
 -11  12  13     1861.02     2381.40    117.50 o 
 -10  12  13       29.87      -46.22     62.06 o 
  -9  12  13     3158.60     3207.56    116.43 o 
  -8  12  13     2902.41     2868.97    106.11 o 
  -7  12  13     1208.86     1266.58     75.74 o 
  -6  12  13      367.65      252.73     57.54 o 
  -5  12  13     2474.73     2322.78     83.42 o 
  -4  12  13     1615.63     1639.39     71.43 o 
  -3  12  13     2907.36     3130.37    111.05 o 
  -2  12  13     3427.75     3129.60    162.96 o 
  -1  12  13     2253.57     1876.26    129.03 o 
   0  12  13       13.95      108.95     83.90 o 
   1  12  13     4083.04     3894.48    189.86 o 
   2  12  13      293.46      222.55     90.46 o 
   3  12  13       18.48        5.93     67.33 o 
   4  12  13     3464.19     3173.72    140.90 o 
   5  12  13       47.15      105.55     77.75 o 
   6  12  13      495.89      446.76     86.00 o 
   7  12  13      950.64      907.27    138.54 o 
   8  12  13        2.28       -1.62    109.83 o 
   9  12  13        2.94     -118.11    109.53 o 
 -12  13  13       58.74      -40.68    141.84 o 
 -11  13  13     1540.47     1726.58    188.30 o 
 -10  13  13     1348.40     1380.81     96.12 o 
  -9  13  13      881.21      761.26     85.29 o 
  -8  13  13      302.00      224.16     71.46 o 
  -7  13  13      213.01      373.10     90.17 o 
  -6  13  13     4327.56     4061.27    149.16 o 
  -5  13  13     3418.34     3378.24    118.75 o 
  -4  13  13       17.76       -7.97     55.74 o 
  -3  13  13    13109.44    12956.63    364.87 o 
  -2  13  13     2438.08     2330.61    113.25 o 
  -1  13  13      122.58      183.61     68.40 o 
   0  13  13     7735.74     7678.71    290.69 o 
   1  13  13     3689.94     3014.06    165.68 o 
   2  13  13      295.51      405.62    135.11 o 
   3  13  13      765.56      882.78     88.12 o 
   4  13  13      163.52      132.60     95.29 o 
   5  13  13      810.72     1052.29     97.63 o 
   6  13  13       11.41      -76.96    132.50 o 
   7  13  13      102.45       81.55    185.41 o 
   8  13  13      833.62      860.36    129.15 o 
   9  13  13      593.17      603.77    129.38 o 
 -11  14  13      137.14       12.37    150.64 o 
 -10  14  13     1550.23     1697.61    128.20 o 
  -9  14  13     3076.95     3030.89    166.17 o 
  -8  14  13     2114.97     2027.70    153.80 o 
  -7  14  13      316.18      317.77     91.89 o 
  -6  14  13     3242.85     2892.59    288.77 o 
  -5  14  13     1514.49     1524.65     98.51 o 
  -4  14  13     1834.62     1595.99    105.42 o 
  -3  14  13      589.08      627.71     69.63 o 
  -2  14  13     9303.60     9338.09    268.04 o 
  -1  14  13        7.72       44.22     79.19 o 
   0  14  13    10622.62    10217.81    479.96 o 
   1  14  13      446.11      465.70    145.83 o 
   2  14  13      457.99      511.77    104.77 o 
   3  14  13      636.14      612.56    227.75 o 
   4  14  13      814.29      945.62    105.61 o 
   5  14  13       18.57      -42.60     97.84 o 
   6  14  13        2.97       22.26    105.13 o 
   7  14  13       99.24       74.24    119.34 o 
   8  14  13      415.23      176.73    120.06 o 
 -11  15  13     3210.72     3656.30    279.01 o 
 -10  15  13      288.21      343.27    104.79 o 
  -9  15  13      478.04      533.36    103.30 o 
  -8  15  13     2343.17     2342.07    147.06 o 
  -7  15  13       35.98      -31.06     88.53 o 
  -6  15  13      316.32      377.05    126.17 o 
  -5  15  13        0.68       51.76     70.30 o 
  -4  15  13     2688.50     2616.66    126.18 o 
  -3  15  13     1249.59     1261.40     94.95 o 
  -2  15  13     1616.42     1757.57    106.08 o 
  -1  15  13      514.70      747.45     89.97 o 
   0  15  13     1899.50     1683.80    131.32 o 
   1  15  13      500.96      618.29    104.03 o 
   2  15  13      713.33      614.96    108.46 o 
   3  15  13     1843.40     1879.39    166.17 o 
   4  15  13     1759.81     1789.74    136.35 o 
   5  15  13      148.96      167.06     80.26 o 
   6  15  13      555.77      653.59    124.90 o 
   7  15  13      113.00       59.92    122.53 o 
   8  15  13       22.77     -104.07    198.20 o 
 -10  16  13        9.97      113.38    102.13 o 
  -9  16  13      241.21      277.68    105.18 o 
  -8  16  13      231.60      424.07    111.61 o 
  -7  16  13      383.23      260.56    125.76 o 
  -6  16  13      706.42      715.70    113.60 o 
  -5  16  13     1536.27     1673.20    105.06 o 
  -4  16  13      321.62      393.52     82.27 o 
  -3  16  13      612.63      444.13     81.77 o 
  -2  16  13     6982.04     6811.10    216.15 o 
  -1  16  13     7963.60     7589.57    233.09 o 
   0  16  13     3194.91     3019.85    179.07 o 
   1  16  13      618.98      699.62    113.43 o 
   2  16  13      752.66      736.36    108.64 o 
   3  16  13     3545.99     3382.24    186.38 o 
   4  16  13       12.80      266.19     98.77 o 
   5  16  13      526.18      478.14    109.66 o 
   6  16  13     1540.58     1619.65    226.78 o 
   7  16  13      924.12     1041.14    166.31 o 
 -10  17  13      897.84      818.02    119.28 o 
  -9  17  13      341.43      299.49    110.51 o 
  -8  17  13     3852.06     3345.80    179.80 o 
  -7  17  13       73.73       67.97     97.28 o 
  -6  17  13      131.02      145.92    102.36 o 
  -5  17  13      550.64      724.93    112.05 o 
  -4  17  13      116.95      114.54     76.02 o 
  -3  17  13     6361.68     6138.41    467.44 o 
  -2  17  13     1030.03     1043.19    100.44 o 
  -1  17  13     1320.07     1405.36    145.95 o 
   0  17  13     3319.06     3255.75    177.96 o 
   1  17  13      128.64       76.53     92.69 o 
   2  17  13      509.85      569.91    111.75 o 
   3  17  13      827.74      771.41    114.04 o 
   4  17  13      558.02      724.75    201.91 o 
   5  17  13       36.81       -2.40    185.00 o 
   6  17  13       11.02      287.53    169.06 o 
  -9  18  13      954.92      878.31    123.30 o 
  -8  18  13      445.71      332.43    108.53 o 
  -7  18  13     2658.22     2539.46    158.12 o 
  -6  18  13      275.32      162.37     99.96 o 
  -5  18  13      301.63      289.39    193.66 o 
  -4  18  13      103.14       42.40     80.47 o 
  -3  18  13       32.22      119.78     83.42 o 
  -2  18  13      845.46      928.92     95.62 o 
  -1  18  13      413.91      399.40    106.67 o 
   0  18  13      175.46      228.02    100.15 o 
   1  18  13      699.02      547.20    107.82 o 
   2  18  13     1764.24     1589.23    137.76 o 
   3  18  13      744.94      622.32    117.14 o 
   4  18  13      595.69      597.13    231.04 o 
   5  18  13      303.26      431.30    179.50 o 
   6  18  13        1.12      -79.17    161.91 o 
  -8  19  13       97.83      230.65    106.20 o 
  -7  19  13     2804.04     3291.79    420.86 o 
  -6  19  13     1239.17     1629.85    140.04 o 
  -5  19  13     1447.26     1207.46    126.74 o 
  -4  19  13      695.54      747.53    170.75 o 
  -3  19  13     1574.87     1724.16    121.69 o 
  -2  19  13      262.68      254.80     84.05 o 
  -1  19  13     1363.97     1280.25    135.04 o 
   0  19  13      672.64      648.43    110.25 o 
   1  19  13      101.38      107.08    102.63 o 
   2  19  13     1091.84      917.06    123.02 o 
   3  19  13       49.50      103.85    107.74 o 
   4  19  13       45.75      -36.57    109.71 o 
   5  19  13       47.21      -83.02    160.26 o 
  -7  20  13     2807.05     3277.41    192.31 o 
  -6  20  13       32.60       27.09    105.78 o 
  -5  20  13     1188.00     1137.21    132.72 o 
  -4  20  13       25.86       91.64     86.78 o 
  -3  20  13     3727.13     3714.82    163.41 o 
  -2  20  13      550.65      788.74    143.73 o 
  -1  20  13      210.02      196.87    123.70 o 
   0  20  13      188.78      149.67    161.36 o 
   1  20  13      592.13      470.59    114.85 o 
   2  20  13      537.12      717.37    121.52 o 
   3  20  13      569.33      583.93    123.53 o 
   4  20  13      812.10      946.35    131.85 o 
  -6  21  13       70.63       82.24    104.02 o 
  -5  21  13      140.09      189.06    112.94 o 
  -4  21  13      259.90      197.00    107.27 o 
  -3  21  13      103.65       54.01     90.70 o 
  -2  21  13      311.59      335.04    124.06 o 
  -1  21  13      756.75      843.23    127.68 o 
   0  21  13      725.00      724.54    119.09 o 
   1  21  13      485.51      489.77    119.35 o 
   2  21  13      955.97     1029.79    142.26 o 
  -3  22  13      117.86      170.92     93.32 o 
  -2  22  13        5.02      -62.39     89.43 o 
  -1  22  13      246.04      330.04    112.84 o 
   0  22  13     1250.94     1210.67    136.97 o 
 -14   0  14     3416.72     3440.51    272.14 o 
 -13   0  14      408.86      396.67    143.49 o 
 -12   0  14     1817.66     2075.41    196.82 o 
 -11   0  14    25878.43    24367.83   1023.96 o 
 -10   0  14    11307.33    11694.61    542.63 o 
  -9   0  14      175.42      291.66    131.95 o 
  -8   0  14     1756.91     1706.22    275.16 o 
  -7   0  14     1455.19     1432.91    100.94 o 
  -6   0  14      379.96      294.35     75.26 o 
  -5   0  14    11097.12    10576.02    714.02 o 
  -4   0  14     2433.45     2366.80    133.95 o 
  -3   0  14    10059.70     9423.23    321.39 o 
  -2   0  14      207.34      220.41     76.58 o 
  -1   0  14    21844.17    21970.67    922.25 o 
   0   0  14      403.15      555.60     65.25 o 
   1   0  14     4450.35     4534.49    180.11 o 
   2   0  14    18520.29    17268.74    863.98 o 
   3   0  14      171.17       90.67     74.28 o 
   4   0  14    14490.74    14421.13    549.23 o 
   5   0  14       36.76       -2.37     97.31 o 
   6   0  14     4555.34     4394.26    202.61 o 
   7   0  14     4190.92     4415.97    203.41 o 
   8   0  14       45.37      112.00    102.89 o 
   9   0  14     1143.36     1367.57    199.29 o 
  10   0  14       12.06      -61.58    154.21 o 
  11   0  14      365.01      297.16    175.10 o 
 -14   1  14      100.76      121.01    103.59 o 
 -13   1  14      275.65      437.48    143.90 o 
 -12   1  14      174.90      175.41    121.36 o 
 -11   1  14       18.70      113.42     89.12 o 
 -10   1  14     4742.82     4123.62    187.28 o 
  -9   1  14     1761.94     1737.22    128.38 o 
  -8   1  14     3028.34     2853.13    142.14 o 
  -7   1  14      185.77      178.26     50.60 o 
  -6   1  14     2190.14     2215.94     89.57 o 
  -5   1  14      170.55      144.57     49.82 o 
  -4   1  14     7056.55     6752.24    175.00 o 
  -3   1  14      369.53      396.70     86.02 o 
  -2   1  14     1189.81     1255.99    106.21 o 
  -1   1  14     5371.77     5772.00    135.70 o 
   0   1  14      713.95      805.52     63.23 o 
   1   1  14     1783.41     1665.28    109.56 o 
   2   1  14     8262.70     8539.81    321.47 o 
   3   1  14      607.19      569.77     60.39 o 
   4   1  14      637.94      718.60     69.47 o 
   5   1  14     1400.74     1577.28     86.61 o 
   6   1  14      343.66      246.95     67.68 o 
   7   1  14       86.66       21.06     66.10 o 
   8   1  14       11.33       20.16     70.59 o 
   9   1  14       86.04       81.12    108.46 o 
  10   1  14      489.24      368.57    193.38 o 
  11   1  14       16.21     -135.24    112.28 o 
 -14   2  14      713.80      783.90    118.85 o 
 -13   2  14       90.22      144.39    102.63 o 
 -12   2  14       53.72       76.14     92.67 o 
 -11   2  14       54.86      -15.42     89.29 o 
 -10   2  14     4266.16     4469.01    201.48 o 
  -9   2  14      761.43      912.01    104.78 o 
  -8   2  14      195.81      262.01     61.63 o 
  -7   2  14    22213.35    22248.63    521.16 o 
  -6   2  14    12369.97    11841.68    271.75 o 
  -5   2  14      871.89      916.03     63.49 o 
  -4   2  14      702.10      745.25     46.20 o 
  -3   2  14      255.75      394.45     56.88 o 
  -2   2  14     4393.86     4549.37    139.55 o 
  -1   2  14     1022.71     1189.67     84.45 o 
   0   2  14    10805.36    10484.31    279.29 o 
   1   2  14     1333.53     1547.59    198.71 o 
   2   2  14      792.28      854.75     74.74 o 
   3   2  14     1104.90     1000.53     87.77 o 
   4   2  14      677.82      567.75     63.49 o 
   5   2  14      166.56      158.48     62.27 o 
   6   2  14     1204.63     1349.35    107.09 o 
   7   2  14     3080.25     3360.10    129.35 o 
   8   2  14        9.49       42.83     67.89 o 
   9   2  14       54.34      -58.89    108.22 o 
  10   2  14      223.35       13.34    104.67 o 
  11   2  14      119.37       22.17    112.92 o 
 -14   3  14     3074.19     2881.44    176.07 o 
 -13   3  14     2165.24     2252.87    150.06 o 
 -12   3  14     1049.36     1150.11    122.32 o 
 -11   3  14      240.93      102.18     93.58 o 
 -10   3  14     1051.32      932.63    111.21 o 
  -9   3  14       52.72      114.34     86.57 o 
  -8   3  14     2938.48     2944.56    122.93 o 
  -7   3  14      100.61       79.21     57.33 o 
  -6   3  14    11636.66    11371.44    227.46 o 
  -5   3  14     2876.22     2574.56     82.39 o 
  -4   3  14     1661.96     1541.68     62.37 o 
  -3   3  14    23862.40    25456.69    543.47 o 
  -2   3  14     1984.43     1884.60     87.62 o 
  -1   3  14     3177.10     3079.53    114.70 o 
   0   3  14      546.56      641.35    127.58 o 
   1   3  14     9505.78     9138.06    748.46 o 
   2   3  14      340.83      313.06     63.97 o 
   3   3  14      788.63      709.73     77.04 o 
   4   3  14     3374.47     3530.71    127.01 o 
   5   3  14       26.42       16.23     66.86 o 
   6   3  14      412.88      446.78     84.51 o 
   7   3  14      149.75      100.63     65.84 o 
   8   3  14     1684.22     1998.13    164.80 o 
   9   3  14       99.95       12.03    115.32 o 
  10   3  14        3.06     -103.36    107.62 o 
  11   3  14      729.99      906.72    183.49 o 
 -14   4  14       21.80     -146.31     97.54 o 
 -13   4  14      274.30      201.86    101.95 o 
 -12   4  14        5.29      -35.12     95.82 o 
 -11   4  14     1473.33     1465.53    135.66 o 
 -10   4  14     3105.17     3265.05    168.99 o 
  -9   4  14     6921.63     6726.60    251.51 o 
  -8   4  14     1726.72     1799.28     94.43 o 
  -7   4  14    12715.31    12804.92    254.10 o 
  -6   4  14     9600.97     9664.57    199.83 o 
  -5   4  14       11.23      -21.00     49.94 o 
  -4   4  14      831.65      793.41     58.76 o 
  -3   4  14     6753.06     6679.11    150.65 o 
  -2   4  14    11410.28    12143.92    283.71 o 
  -1   4  14      118.32       77.81     96.61 o 
   0   4  14     6306.33     5838.69    238.37 o 
   1   4  14      532.01      543.10    155.42 o 
   2   4  14     1763.97     1646.75    102.86 o 
   3   4  14     3091.38     2923.93    126.73 o 
   4   4  14     7910.10     7429.98    223.91 o 
   5   4  14     3111.34     2859.57    111.98 o 
   6   4  14        0.42      -85.46     56.97 o 
   7   4  14      952.04      977.84     82.83 o 
   8   4  14     1318.74     1756.47    115.57 o 
   9   4  14      272.44      414.20     93.61 o 
  10   4  14       12.31     -174.83    116.55 o 
 -14   5  14     2686.68     3201.45    178.30 o 
 -13   5  14        3.40      -28.41     97.00 o 
 -12   5  14     1299.03     1186.08    217.71 o 
 -11   5  14      561.96      456.24     99.61 o 
 -10   5  14      188.94      141.97     88.71 o 
  -9   5  14     3372.77     3178.45    176.78 o 
  -8   5  14       51.74       90.02     52.02 o 
  -7   5  14       19.05       18.93     44.26 o 
  -6   5  14    17468.61    18352.96    350.13 o 
  -5   5  14      162.17      209.26     45.32 o 
  -4   5  14     2090.58     1967.93     93.13 o 
  -3   5  14     4058.76     4026.07    107.43 o 
  -2   5  14     3955.52     3819.32    127.53 o 
  -1   5  14      149.76      -22.57     50.39 o 
   0   5  14      273.53      155.13     79.66 o 
   1   5  14     8933.31     8877.67    351.40 o 
   2   5  14     4295.55     3697.91    137.46 o 
   3   5  14     1765.32     1230.36     85.70 o 
   4   5  14      650.65      534.03     75.10 o 
   5   5  14       10.49      -92.79    103.57 o 
   6   5  14     2291.72     1964.33     96.75 o 
   7   5  14      102.21        3.55     64.06 o 
   8   5  14       11.10      -86.86     78.21 o 
   9   5  14      317.33      444.28     95.52 o 
  10   5  14       15.03      -92.16    116.69 o 
 -14   6  14      666.23      676.91    114.63 o 
 -13   6  14       41.85      -28.96    154.76 o 
 -12   6  14      756.44      785.02    114.31 o 
 -11   6  14      499.95      392.17    101.73 o 
 -10   6  14       12.22       43.33     86.58 o 
  -9   6  14      217.27      186.37     57.03 o 
  -8   6  14     2893.63     2827.15    103.72 o 
  -7   6  14     1612.00     1578.59     76.72 o 
  -6   6  14      119.89      135.47     45.70 o 
  -5   6  14     3866.12     3741.40    103.93 o 
  -4   6  14     2697.13     2558.12     85.63 o 
  -3   6  14      299.99      254.08     46.84 o 
  -2   6  14       89.04      147.99     55.77 o 
  -1   6  14     3209.91     3141.82    113.80 o 
   0   6  14     5625.92     5293.60    220.12 o 
   1   6  14      857.87      869.85     77.92 o 
   2   6  14       95.70        5.23     58.88 o 
   3   6  14     1587.25     1534.59    190.91 o 
   4   6  14        5.23      -95.28     63.52 o 
   5   6  14       77.91      -51.58     93.00 o 
   6   6  14     2342.33     2195.93    115.71 o 
   7   6  14      583.45      515.64     72.35 o 
   8   6  14     3261.26     3445.85    190.53 o 
   9   6  14      630.87      605.30    101.20 o 
  10   6  14        2.85     -135.35    183.08 o 
 -14   7  14      521.84      403.24    119.71 o 
 -13   7  14       38.69      116.48    101.06 o 
 -12   7  14       77.64       -0.11     91.94 o 
 -11   7  14      112.42       -9.02     90.68 o 
 -10   7  14      377.43      425.40     77.78 o 
  -9   7  14     9588.17     9668.52    228.54 o 
  -8   7  14     2308.29     2086.17     88.30 o 
  -7   7  14    32255.78    33465.80    679.51 o 
  -6   7  14     1045.02      990.52     59.41 o 
  -5   7  14     4089.76     4038.09    109.22 o 
  -4   7  14     2198.95     1887.07    107.16 o 
  -3   7  14     2065.18     2079.17     76.56 o 
  -2   7  14    12609.36    13438.71    307.69 o 
  -1   7  14       22.91       60.65     63.93 o 
   0   7  14     4926.74     4643.43    287.53 o 
   1   7  14       13.12      -30.16     73.80 o 
   2   7  14     7169.24     7589.39    222.52 o 
   3   7  14       37.69       -4.41     64.61 o 
   4   7  14     2276.59     2384.59    115.40 o 
   5   7  14      856.14      946.90    121.40 o 
   6   7  14      162.61      156.23     72.86 o 
   7   7  14      986.34     1104.35    116.59 o 
   8   7  14     3392.70     3580.56    157.27 o 
   9   7  14       57.76      113.86     87.40 o 
  10   7  14      208.16      189.75    110.74 o 
 -13   8  14        2.86      -59.78    100.38 o 
 -12   8  14     2177.19     2444.30    289.18 o 
 -11   8  14     5194.98     4967.43    211.77 o 
 -10   8  14     7014.30     6831.72    206.87 o 
  -9   8  14      237.04      205.80     62.61 o 
  -8   8  14      132.49      120.62     57.16 o 
  -7   8  14     2297.63     2239.93     90.71 o 
  -6   8  14     2338.62     2469.09     88.61 o 
  -5   8  14    15420.13    15120.12    296.09 o 
  -4   8  14       37.80      -23.20     42.40 o 
  -3   8  14     1101.84     1084.50     62.25 o 
  -2   8  14      370.26      312.78     50.62 o 
  -1   8  14    10108.82     9945.41    277.04 o 
   0   8  14    11448.09    11297.23    387.39 o 
   1   8  14      970.88     1005.73    106.10 o 
   2   8  14      129.23      155.44     65.12 o 
   3   8  14       42.57       39.33     66.77 o 
   4   8  14     1108.68     1176.63     90.26 o 
   5   8  14     2954.74     2943.68    136.75 o 
   6   8  14      298.65      121.05    153.60 o 
   7   8  14       56.97       21.32     95.84 o 
   8   8  14       10.08       18.45     82.35 o 
   9   8  14        2.76       23.77     90.97 o 
  10   8  14      150.83       41.88    152.15 o 
 -13   9  14       10.92       83.11    106.23 o 
 -12   9  14      429.25      459.80    120.54 o 
 -11   9  14      107.65      123.06     74.73 o 
 -10   9  14      236.37      348.87     77.63 o 
  -9   9  14       14.76       46.36     55.11 o 
  -8   9  14     3608.94     3483.43    115.82 o 
  -7   9  14     1507.86     1526.37    152.80 o 
  -6   9  14       62.97       95.97     46.16 o 
  -5   9  14     3498.73     3317.68    137.16 o 
  -4   9  14     1615.48     1602.25     69.80 o 
  -3   9  14     1660.68     1503.23     84.18 o 
  -2   9  14      772.73      831.74     59.38 o 
  -1   9  14      121.84      190.17     85.14 o 
   0   9  14     3158.84     3124.17    165.07 o 
   1   9  14      171.14      162.40     85.76 o 
   2   9  14       44.72       36.09     83.46 o 
   3   9  14     2917.04     2640.98    150.47 o 
   4   9  14     1963.98     2037.12    111.52 o 
   5   9  14        1.31      -57.86     68.78 o 
   6   9  14      294.19      253.69     79.65 o 
   7   9  14      233.54      -30.82     99.90 o 
   8   9  14     1383.22     1518.99    141.08 o 
   9   9  14       11.93      -93.39     94.00 o 
  10   9  14        0.04     -271.54    207.13 o 
 -13  10  14      253.47      135.28    119.85 o 
 -12  10  14      102.74       93.28    115.73 o 
 -11  10  14      937.71     1176.98     96.32 o 
 -10  10  14     2810.97     2901.18    129.23 o 
  -9  10  14     2086.61     1935.15     89.18 o 
  -8  10  14      234.67      239.64     61.59 o 
  -7  10  14       60.14      -18.33     52.17 o 
  -6  10  14      840.07      743.32     58.51 o 
  -5  10  14     2642.08     2509.87     88.98 o 
  -4  10  14       45.60       76.76     45.86 o 
  -3  10  14     2128.36     2016.05     78.81 o 
  -2  10  14    14464.49    14167.40    348.24 o 
  -1  10  14     2632.76     2889.87    214.55 o 
   0  10  14     9994.61     9493.72    340.89 o 
   1  10  14      570.11      579.29    192.56 o 
   2  10  14     2933.82     2884.28    167.82 o 
   3  10  14        6.19       46.39     83.83 o 
   4  10  14     7230.17     7056.54    221.25 o 
   5  10  14      773.30      700.76     89.55 o 
   6  10  14      746.49      798.27     92.90 o 
   7  10  14     1046.28      861.49    123.68 o 
   8  10  14      184.27       47.37    123.84 o 
   9  10  14      127.15      234.94     92.98 o 
 -12  11  14        3.99     -122.43     81.62 o 
 -11  11  14      752.17      740.50     91.02 o 
 -10  11  14      753.90      747.70     75.01 o 
  -9  11  14      238.67      185.69     63.10 o 
  -8  11  14      182.06      214.81     59.64 o 
  -7  11  14     4290.72     4125.57    129.24 o 
  -6  11  14      915.67      895.52     60.86 o 
  -5  11  14     6194.55     5815.98    176.38 o 
  -4  11  14     1085.20     1202.45     65.69 o 
  -3  11  14      347.81      407.36     53.75 o 
  -2  11  14      387.59      566.85     69.16 o 
  -1  11  14      996.67      891.62    104.27 o 
   0  11  14     2278.55     2002.31    133.17 o 
   1  11  14     3620.92     3571.01    179.09 o 
   2  11  14     5582.90     5067.00    222.32 o 
   3  11  14     2314.26     2233.83    142.71 o 
   4  11  14      297.82      248.23     78.20 o 
   5  11  14     1435.74     1247.60     97.32 o 
   6  11  14       51.49      174.37     80.33 o 
   7  11  14        4.49        0.54     99.46 o 
   8  11  14      863.44      989.19    128.76 o 
   9  11  14       15.08      -99.45    111.46 o 
 -12  12  14      489.86      610.82     89.34 o 
 -11  12  14      338.09      203.17     81.75 o 
 -10  12  14      321.12      397.71     70.29 o 
  -9  12  14      338.25      222.93     64.55 o 
  -8  12  14     1124.59     1257.63     78.56 o 
  -7  12  14     3962.63     3668.94    130.93 o 
  -6  12  14      565.11      552.62     63.48 o 
  -5  12  14     2053.40     2048.24     79.63 o 
  -4  12  14      137.17      175.74     58.72 o 
  -3  12  14     1153.71     1219.87     78.48 o 
  -2  12  14      418.51      324.79     87.63 o 
  -1  12  14      195.43      168.56    131.67 o 
   0  12  14      223.96      171.74     87.27 o 
   1  12  14     5675.97     5258.21    225.07 o 
   2  12  14     1512.79     1338.81    230.08 o 
   3  12  14      574.39      549.05    104.05 o 
   4  12  14      552.27      554.98    104.12 o 
   5  12  14      455.95      723.01     89.42 o 
   6  12  14      253.04      185.16     84.80 o 
   7  12  14      808.26      673.24    255.65 o 
   8  12  14       25.93      -30.91    109.74 o 
   9  12  14       70.68       92.66    149.95 o 
 -12  13  14      309.52      375.50    160.81 o 
 -11  13  14     1171.61     1323.32    187.75 o 
 -10  13  14      128.07       85.17     78.46 o 
  -9  13  14      125.57      169.70     76.96 o 
  -8  13  14     1199.53     1488.63    118.72 o 
  -7  13  14      317.87      205.07     74.72 o 
  -6  13  14     6954.79     7043.25    211.38 o 
  -5  13  14     1756.04     1734.68     87.78 o 
  -4  13  14     9295.13     9376.15    229.89 o 
  -3  13  14     9400.65     9248.14    310.95 o 
  -2  13  14      497.09      644.33     79.02 o 
  -1  13  14    13738.99    13143.11    445.89 o 
   0  13  14      252.84      267.25     93.00 o 
   1  13  14     1027.93     1118.38    117.69 o 
   2  13  14      423.75      315.53     97.01 o 
   3  13  14      334.79      345.35     98.52 o 
   4  13  14      699.26      675.13    110.98 o 
   5  13  14       20.27      -60.19     95.22 o 
   6  13  14      774.90      801.00    124.88 o 
   7  13  14      118.35      -17.45    113.28 o 
   8  13  14       29.81       32.65    111.76 o 
 -11  14  14     1893.03     2005.59    207.82 o 
 -10  14  14     1573.62     1792.74    137.61 o 
  -9  14  14     1251.55     1415.76    130.71 o 
  -8  14  14     1782.54     1772.01    130.12 o 
  -7  14  14     9063.95     8052.51    288.34 o 
  -6  14  14      210.62      429.24     93.20 o 
  -5  14  14      730.91      823.34     87.07 o 
  -4  14  14      833.69      850.91     75.34 o 
  -3  14  14      335.29      362.72     81.81 o 
  -2  14  14      859.75      851.08     86.71 o 
  -1  14  14      174.05      176.95     89.12 o 
   0  14  14       54.94       72.50     94.88 o 
   1  14  14       61.12      231.75     98.47 o 
   2  14  14      119.67      121.12     93.87 o 
   3  14  14      478.20      617.93    112.70 o 
   4  14  14       69.90      161.91     99.92 o 
   5  14  14      384.69      361.97    104.61 o 
   6  14  14     2474.16     2445.69    241.63 o 
   7  14  14      171.34      318.32    165.21 o 
   8  14  14      105.19       -8.83    191.74 o 
 -11  15  14      244.30      487.65    163.28 o 
 -10  15  14        8.17      -14.49    124.66 o 
  -9  15  14       39.01      -13.05     88.77 o 
  -8  15  14      896.72      810.07    115.21 o 
  -7  15  14      212.38      122.76     94.36 o 
  -6  15  14     2400.68     2561.46    151.19 o 
  -5  15  14       98.71      101.29     70.51 o 
  -4  15  14       10.07      -51.49     70.35 o 
  -3  15  14     2522.08     2586.76    125.23 o 
  -2  15  14       40.35       57.42     71.65 o 
  -1  15  14       40.12        6.30     90.67 o 
   0  15  14      467.45      466.88    142.39 o 
   1  15  14       69.51      124.74     99.61 o 
   2  15  14      552.15      446.07    199.57 o 
   3  15  14       94.73      -10.88     92.60 o 
   4  15  14     1095.61     1293.82    129.33 o 
   5  15  14       26.51       29.25    100.63 o 
   6  15  14        0.36       33.81    163.28 o 
   7  15  14       37.71      272.14    183.63 o 
 -10  16  14     1294.58     1424.77    131.99 o 
  -9  16  14     1445.01     1542.16    133.11 o 
  -8  16  14      893.07      974.96    114.93 o 
  -7  16  14      446.19      437.57    103.88 o 
  -6  16  14      585.83      625.74    107.73 o 
  -5  16  14       13.52       65.00     73.37 o 
  -4  16  14       30.38      127.92     75.79 o 
  -3  16  14      370.78      362.19     79.71 o 
  -2  16  14      156.12      180.27     79.84 o 
  -1  16  14      186.58      269.91    100.90 o 
   0  16  14       33.98       32.19     95.09 o 
   1  16  14      505.09      494.06    107.91 o 
   2  16  14     1079.96     1222.79    128.36 o 
   3  16  14        4.15      -13.45     97.55 o 
   4  16  14       76.86      -43.92    100.07 o 
   5  16  14      570.42      560.03    118.63 o 
   6  16  14     2330.53     2790.68    274.06 o 
   7  16  14      142.71      198.47    170.98 o 
  -9  17  14      385.19      457.73    110.48 o 
  -8  17  14      127.06       94.99    102.33 o 
  -7  17  14       99.87      103.60    109.82 o 
  -6  17  14       85.30      199.31     98.22 o 
  -5  17  14      734.06      834.84    217.03 o 
  -4  17  14     1121.80     1142.34     99.79 o 
  -3  17  14        3.16      139.65     81.94 o 
  -2  17  14       37.30       68.35     77.57 o 
  -1  17  14     5984.51     5650.31    242.46 o 
   0  17  14      372.11      320.75    106.18 o 
   1  17  14      646.26      770.84    120.72 o 
   2  17  14      231.18      136.74    101.81 o 
   3  17  14       35.76       24.78    103.31 o 
   4  17  14      363.79      355.80    160.67 o 
   5  17  14       26.03      -19.92    104.39 o 
   6  17  14      433.26      690.80    194.07 o 
  -9  18  14      362.53      386.11    111.28 o 
  -8  18  14      921.30     1018.52    124.29 o 
  -7  18  14      145.95       88.45    100.79 o 
  -6  18  14     2077.11     2210.06    150.74 o 
  -5  18  14      622.83      781.76    115.98 o 
  -4  18  14       99.35      200.99     82.99 o 
  -3  18  14       12.18       17.75     80.63 o 
  -2  18  14      266.04      310.46     86.97 o 
  -1  18  14     1177.83     1341.15    134.70 o 
   0  18  14      623.12      651.25    110.88 o 
   1  18  14       10.01      -48.27    100.83 o 
   2  18  14      822.17      744.22    122.25 o 
   3  18  14      123.19      204.93    107.44 o 
   4  18  14     1232.46     1328.44    136.05 o 
   5  18  14      172.18       47.28    176.20 o 
  -8  19  14       70.96       29.89    140.74 o 
  -7  19  14     1148.32     1151.24    128.04 o 
  -6  19  14      652.27      987.40    123.29 o 
  -5  19  14        6.18      -12.85     96.51 o 
  -4  19  14      203.37      339.57     87.55 o 
  -3  19  14        1.28       18.69     82.21 o 
  -2  19  14     2493.69     2622.98    135.93 o 
  -1  19  14        5.15      -25.14     99.88 o 
   0  19  14      851.79      719.45    120.14 o 
   1  19  14       43.08        0.55    165.48 o 
   2  19  14      586.06      774.15    120.94 o 
   3  19  14      204.36      331.38    116.42 o 
   4  19  14      525.39      467.02    117.86 o 
  -6  20  14     1651.46     1771.32    146.26 o 
  -5  20  14      133.55      153.33    112.40 o 
  -4  20  14        0.44      -71.53     85.57 o 
  -3  20  14        6.02       32.49     88.36 o 
  -2  20  14     1255.22     1194.38    112.21 o 
  -1  20  14     1084.89     1002.01    128.86 o 
   0  20  14       21.06      146.05    106.27 o 
   1  20  14      590.41      505.78    118.21 o 
   2  20  14     2506.65     2743.65    222.39 o 
   3  20  14        8.58       -6.33    113.56 o 
  -5  21  14       16.41        0.29    128.51 o 
  -4  21  14      144.09       -9.58    185.14 o 
  -3  21  14      103.72      112.45     91.43 o 
  -2  21  14       14.71      -59.59    110.87 o 
  -1  21  14       59.53      123.30    116.55 o 
   0  21  14      227.25      287.58    112.18 o 
   1  21  14       29.70       60.15    109.78 o 
 -14   1  15      293.84      520.24    114.48 o 
 -13   1  15     1016.59      757.90    111.67 o 
 -12   1  15       37.63       84.66     93.20 o 
 -11   1  15       44.08       -4.50     95.63 o 
 -10   1  15     1399.99     1453.36    122.54 o 
  -9   1  15      287.59      205.70     93.36 o 
  -8   1  15     6102.75     5911.50    186.05 o 
  -7   1  15     2022.52     1949.15    137.84 o 
  -6   1  15      450.55      411.67     56.11 o 
  -5   1  15    16805.88    16197.60    361.03 o 
  -4   1  15     2977.18     2767.60    171.09 o 
  -3   1  15     3933.24     3815.25    143.37 o 
  -2   1  15       15.71      -20.23     54.62 o 
  -1   1  15     1130.95     1141.70     77.95 o 
   0   1  15     1464.03     1587.22     88.68 o 
   1   1  15      454.16      448.75     53.18 o 
   2   1  15      739.58      781.67     63.67 o 
   3   1  15      797.81      879.32     69.39 o 
   4   1  15      396.14      321.52     63.39 o 
   5   1  15    11084.56    11173.08    266.63 o 
   6   1  15     2538.22     2275.65    111.06 o 
   7   1  15        8.56      -19.07     64.94 o 
   8   1  15      125.35       77.52     72.22 o 
   9   1  15       84.45       -8.69    106.57 o 
  10   1  15      602.95      545.04    123.99 o 
 -14   2  15      875.69      703.47    117.49 o 
 -13   2  15       11.97       16.63     99.92 o 
 -12   2  15     4582.27     4419.28    202.64 o 
 -11   2  15     1301.68     1508.61    147.34 o 
 -10   2  15     2650.57     2831.59    161.80 o 
  -9   2  15       62.39      161.09     95.52 o 
  -8   2  15    10199.37     9517.14    262.60 o 
  -7   2  15      211.59      207.40     54.44 o 
  -6   2  15        8.51       -5.45     50.80 o 
  -5   2  15     5609.13     5281.14    214.69 o 
  -4   2  15    12494.86    11837.62    422.86 o 
  -3   2  15     1074.55     1032.67    117.25 o 
  -2   2  15      209.32      181.30     57.80 o 
  -1   2  15     1138.99     1135.48     81.23 o 
   0   2  15     1031.04      858.35    104.44 o 
   1   2  15      577.64      608.55     68.93 o 
   2   2  15     1018.53     1051.33     82.92 o 
   3   2  15      203.00      132.90     55.21 o 
   4   2  15      536.77      480.31     66.88 o 
   5   2  15      643.50      499.87     68.60 o 
   6   2  15     5047.18     5165.14    158.55 o 
   7   2  15      272.11      239.23     68.51 o 
   8   2  15      339.63      230.31     72.85 o 
   9   2  15        2.40     -144.41    101.20 o 
  10   2  15       86.44      178.84    121.54 o 
 -14   3  15       19.85        0.65    103.98 o 
 -13   3  15      149.75      159.54    131.40 o 
 -12   3  15      382.37      304.52    103.87 o 
 -11   3  15     1106.73     1169.76    122.15 o 
 -10   3  15      246.30      165.71     98.82 o 
  -9   3  15     3519.16     3375.13    218.54 o 
  -8   3  15     8070.05     7642.31    222.36 o 
  -7   3  15     6138.30     6151.19    164.89 o 
  -6   3  15      455.78      535.92     74.24 o 
  -5   3  15      209.43      311.00     58.96 o 
  -4   3  15      283.17      244.83     56.14 o 
  -3   3  15      409.87      427.91     63.06 o 
  -2   3  15    11166.64    10787.28    263.65 o 
  -1   3  15    18989.43    17650.31    961.93 o 
   0   3  15     3027.10     2854.50    323.41 o 
   1   3  15     3844.32     3550.59    183.99 o 
   2   3  15     5174.25     5240.83    256.33 o 
   3   3  15     3641.34     3620.34    142.99 o 
   4   3  15       42.58       41.44     58.09 o 
   5   3  15     1156.37     1069.93     78.52 o 
   6   3  15      721.41      984.51     81.56 o 
   7   3  15      430.08      501.50     76.78 o 
   8   3  15     1986.40     2475.18    132.82 o 
   9   3  15      452.03      282.39    113.19 o 
  10   3  15       74.78       -5.21    111.07 o 
 -14   4  15      460.98      595.73    118.36 o 
 -13   4  15      171.38      109.73    102.60 o 
 -12   4  15       90.20       27.87     97.86 o 
 -11   4  15     2143.41     2181.79    263.76 o 
 -10   4  15       60.60      -13.78     88.43 o 
  -9   4  15     4166.26     4078.47    301.28 o 
  -8   4  15      666.27      768.90     93.89 o 
  -7   4  15      162.15      117.44     89.27 o 
  -6   4  15     3853.29     3896.17    127.02 o 
  -5   4  15      181.27      173.50     56.71 o 
  -4   4  15     1330.82     1399.44     92.33 o 
  -3   4  15      379.95      553.86     88.31 o 
  -2   4  15       60.65       47.17     55.74 o 
  -1   4  15    11202.49    10421.46    498.41 o 
   0   4  15     3793.79     3387.92    178.57 o 
   1   4  15    28944.70    27817.62   1960.92 o 
   2   4  15     2109.30     1907.86     99.53 o 
   3   4  15     1753.02     1630.73     97.72 o 
   4   4  15     3426.45     3485.20    238.08 o 
   5   4  15      915.59      911.58     75.67 o 
   6   4  15     5087.27     5262.43    159.46 o 
   7   4  15      987.64     1139.57     86.28 o 
   8   4  15     1385.41     1643.83    182.52 o 
   9   4  15     1190.98     1327.20    110.26 o 
  10   4  15       10.44     -157.62    105.08 o 
 -14   5  15      936.27      927.27    150.91 o 
 -13   5  15       12.76       24.47    122.05 o 
 -12   5  15      122.48       94.11     96.68 o 
 -11   5  15     4411.91     4320.04    198.36 o 
 -10   5  15       13.00      114.51    127.96 o 
  -9   5  15        6.24      -95.55     63.70 o 
  -8   5  15     7179.87     6667.83    331.24 o 
  -7   5  15     4478.92     3838.08    176.17 o 
  -6   5  15     8562.24     7896.89    255.32 o 
  -5   5  15     1166.41     1196.29     61.22 o 
  -4   5  15     1004.44      984.89     99.62 o 
  -3   5  15     6682.53     6369.11    148.25 o 
  -2   5  15      400.62      428.46     63.05 o 
  -1   5  15       10.11       -6.51     54.41 o 
   0   5  15    12318.01    12125.37    591.56 o 
   1   5  15     1963.30     2035.28    138.55 o 
   2   5  15      256.66      220.31     90.87 o 
   3   5  15      263.76      188.89     81.91 o 
   4   5  15     2687.52     2763.05    128.29 o 
   5   5  15      321.61      127.45     72.72 o 
   6   5  15     1151.00     1230.41     84.13 o 
   7   5  15     1565.39     1236.95     88.87 o 
   8   5  15     3780.96     3625.19    160.69 o 
   9   5  15      168.42      239.11     91.25 o 
  10   5  15      509.70      491.15    125.22 o 
 -14   6  15      148.51      309.19    149.13 o 
 -13   6  15     1225.59     1354.33    195.31 o 
 -12   6  15     5327.65     5167.33    225.67 o 
 -11   6  15      275.34      421.92    188.71 o 
 -10   6  15       94.82      149.52    120.13 o 
  -9   6  15      241.33      287.88     71.40 o 
  -8   6  15     1785.26     1808.45     98.46 o 
  -7   6  15      161.30      126.14     63.16 o 
  -6   6  15      678.46      647.25     56.38 o 
  -5   6  15       10.38       23.93     44.18 o 
  -4   6  15     6125.87     5954.31    170.30 o 
  -3   6  15    10045.31    10653.45    244.20 o 
  -2   6  15     1851.29     1651.55     86.11 o 
  -1   6  15     3494.23     3373.15    122.45 o 
   0   6  15     3778.82     3805.63    189.44 o 
   1   6  15       75.42       98.28    127.41 o 
   2   6  15       74.17       35.84     83.48 o 
   3   6  15     1536.30     1491.15     97.71 o 
   4   6  15     1220.65     1281.33     91.91 o 
   5   6  15     3630.75     3560.68    247.11 o 
   6   6  15      155.82      220.94    136.73 o 
   7   6  15     3558.01     3555.49    133.65 o 
   8   6  15      451.23      498.03     94.51 o 
   9   6  15      350.01      435.44     93.82 o 
  10   6  15      226.80       52.96    187.34 o 
 -13   7  15       86.48      -16.24    101.16 o
[truncated: 155,402 more chars]
